# Supplementary material for: The circadian clock circuitry modulates leukemia initiating cell activity in T-cell acute lymphoblastic leukemia
Source: J Exp Clin Cancer Res. 2023 Aug 24;42:218. doi: 10.1186/s13046-023-02799-7 (PMC10464343; doi:10.1186/s13046-023-02799-7)
Supplement: Supplementary file 2 — Additional file 2. [file 13046_2023_2799_MOESM2_ESM.xlsx]

## Sheet: S2
Table S3. Genes (N=622) differentially expressed upon shBMAL1 in RPMI-8402
ID	RPMI shBMAL1 Avg (log2)	RPMI CTRL Avg (log2)	Fold Change	P-val	Gene Symbol	Description
TC1200009303.hg.1	6.47	7.09	-1.54	0.0094	AACS	acetoacetyl-CoA synthetase
TC0700011705.hg.1	5.57	4.9	1.59	0.0129	ABCB4	ATP binding cassette subfamily B member 4
TC0600008087.hg.1	7.37	8	-1.54	0.0136	ABCC10	ATP binding cassette subfamily C member 10
TC1200010412.hg.1	3.92	4.68	-1.69	0.0014	ABCD2	Transcript Identified by AceView, Entrez Gene ID(s) 225
TC1500008043.hg.1	4.93	4.16	1.71	0.0337	ABHD17C	abhydrolase domain containing 17C
TC0600007313.hg.1	7.92	9.01	-2.14	6.74e-05	ABT1	activator of basal transcription 1
TC1100010505.hg.1	5.9	6.49	-1.5	0.0042	ABTB2	ankyrin repeat and BTB (POZ) domain containing 2
TC0200010907.hg.1	11.09	11.68	-1.51	0.0115	ACSL3	acyl-CoA synthetase long-chain family member 3
TC2000008722.hg.1	10.21	9.47	1.68	0.0103	ACSS1	acyl-CoA synthetase short-chain family member 1
TC0200011688.hg.1	9.27	10.13	-1.82	0.0026	ADAM17	ADAM metallopeptidase domain 17
TSUnmapped00000129.hg.1	6.64	6.01	1.55	0.0195	ADAMTS13	ADAM metallopeptidase with thrombospondin type 1 motif 13
TC1900009838.hg.1	6.6	8.35	-3.37	0.0027	ADGRE2	adhesion G protein-coupled receptor E2
TC1700006877.hg.1	9.13	9.73	-1.52	0.0217	ADPRM	ADP-ribose/CDP-alcohol diphosphatase, manganese-dependent
TC0400012496.hg.1	11.56	12.18	-1.53	0.0156	AGA	aspartylglucosaminidase
TC1100010760.hg.1	5.99	5.31	1.6	0.0177	AGBL2	ATP/GTP binding protein-like 2
TC0100006865.hg.1	5.16	5.9	-1.68	0.0028	AGTRAP	angiotensin II receptor-associated protein
TC0100014997.hg.1	7.6	8.24	-1.56	0.0126	ALG14	ALG14, UDP-N-acetylglucosaminyltransferase subunit
TC1400009791.hg.1	7.25	8.03	-1.72	0.0101	ALKBH1	alkB homolog 1, histone H2A dioxygenase
TC1100009081.hg.1	3.7	4.45	-1.69	0.005	ANKK1	ankyrin repeat and kinase domain containing 1
TC0900006986.hg.1	4.7	3.82	1.84	0.0034	ANKRD18B	ankyrin repeat domain 18B
TC1100007063.hg.1	3.94	3.08	1.82	0.0026	ANO5	anoctamin 5
TC0400007933.hg.1	9.8	11.11	-2.48	0.0004	ANXA3	annexin A3
TC0X00009139.hg.1	7.05	7.76	-1.64	0.0046	AP1S2	adaptor-related protein complex 1 sigma 2 subunit
TC0500011220.hg.1	3.12	4.19	-2.09	0.0063	AP3B1	Memczak2013 ALT_ACCEPTOR, ALT_DONOR, coding, INTERNAL, intronic best transcript NM_003664
TC0400010529.hg.1	5.37	4.69	1.61	0.0454	APBB2	Jeck2013 ALT_ACCEPTOR, ALT_DONOR, coding, INTERNAL, intronic best transcript NM_004307
TC0100018454.hg.1	8.04	8.67	-1.54	0.0099	ARHGAP29	Rho GTPase activating protein 29
TC1000010135.hg.1	5.73	6.64	-1.87	0.0113	ARMC4	armadillo repeat containing 4
TC1500008038.hg.1	5.31	5.92	-1.53	0.0263	ARNT2; MIR5572	aryl-hydrocarbon receptor nuclear translocator 2; microRNA 5572
TC1100006899.hg.1	6.88	7.75	-1.83	0.0024	ARNTL	aryl hydrocarbon receptor nuclear translocator-like
TC0500011448.hg.1	9.64	10.83	-2.28	0.0005	ARRDC3	arrestin domain containing 3
TC0800011830.hg.1	5.88	5.25	1.55	0.0076	ASAP1	Memczak2013 ALT_ACCEPTOR, ALT_DONOR, coding, INTERNAL, intronic best transcript NM_018482
TC1700006583.hg.1	3.3	3.91	-1.54	0.0411	ASPA	aspartoacylase
TC1900008564.hg.1	9.95	11.04	-2.13	0.0053	ATF5; MIR4751	activating transcription factor 5; microRNA 4751
TC0100010543.hg.1	7.98	7.33	1.56	0.011	ATP1B1	ATPase, Na+/K+ transporting, beta 1 polypeptide
TC0200016659.hg.1	4.68	5.57	-1.86	0.0097	ATP6V1E2	ATPase, H+ transporting, lysosomal 31kDa, V1 subunit E2
TC1800009233.hg.1	6.46	7.16	-1.61	0.0233	ATP8B1	Salzman2013 ANTISENSE, CDS, coding, INTERNAL, intronic, OVCODE, OVERLAPTX, OVEXON, UTR5 best transcript NM_005603
TC2000009461.hg.1	9.57	8.39	2.27	0.0097	ATP9A	ATPase, class II, type 9A
TC1300006619.hg.1	4.84	4.16	1.6	0.0015	ATP12A	ATPase, H+/K+ transporting, nongastric, alpha polypeptide
TC0100013367.hg.1	8.65	9.29	-1.56	0.012	AUNIP	aurora kinase A and ninein interacting protein
TC0900009846.hg.1	5.84	6.45	-1.52	0.0197	B4GALT1	UDP-Gal:betaGlcNAc beta 1,4- galactosyltransferase, polypeptide 1
TC1700010015.hg.1	4.03	4.67	-1.56	0.0207	B9D1	B9 protein domain 1
TC0200016559.hg.1	5.56	6.34	-1.72	0.0066	BBS5	Bardet-Biedl syndrome 5
TC1600007513.hg.1	7.16	7.95	-1.74	0.0022	BCKDK	branched chain ketoacid dehydrogenase kinase
TC0200012713.hg.1	9.54	10.43	-1.84	0.0003	BCL11A	B-cell CLL/lymphoma 11A (zinc finger protein)
TC1100010410.hg.1	4.28	3.53	1.69	0.0033	BDNF	brain-derived neurotrophic factor
TC1100007826.hg.1	4.51	5.28	-1.7	0.0156	BEST1	bestrophin 1
TC1100012119.hg.1	4.39	5.39	-2	0.0003	BIRC3	Memczak2013 ANTISENSE, CDS, coding, INTERNAL best transcript NM_182962
TC0200007188.hg.1	7.26	6.44	1.77	0.0142	BIRC6	Transcript Identified by AceView, Entrez Gene ID(s) 57448
TC0400006699.hg.1	6.8	5.99	1.75	0.0176	BLOC1S4	biogenesis of lysosomal organelles complex-1, subunit 4, cappuccino
TC2000009917.hg.1	5.07	4.25	1.77	0.002	BPI	bactericidal/permeability-increasing protein
TC0900011370.hg.1	4.7	4.07	1.55	0.0081	BRINP1	bone morphogenetic protein/retinoic acid inducible neural-specific 1
TC1400006913.hg.1	9.3	8.68	1.54	0.0198	BRMS1L	breast cancer metastasis-suppressor 1-like
TC1900009083.hg.1	4.92	4.29	1.54	0.0062	C2CD4C	C2 calcium-dependent domain containing 4C
TC0300012483.hg.1	5.58	4.86	1.65	0.0153	C3orf36	chromosome 3 open reading frame 36
TC0700010510.hg.1	9.29	10.1	-1.75	0.0037	C7orf31	chromosome 7 open reading frame 31
TC0800011074.hg.1	9.44	10.23	-1.73	0.0032	C8orf88	chromosome 8 open reading frame 88
TC0900011232.hg.1	4.6	5.29	-1.61	0.0026	C9orf147; HSDL2	Transcript Identified by AceView, Entrez Gene ID(s) 100133204; Salzman2013 ANTISENSE, CDS, coding, downstream_end, intronic, OVCODE, OVERLAPTX, OVEXON, UTR3 best transcript NM_032303; chromosome 9 open reading frame 147; chromosome 9 open reading frame 147 [Source:HGNC Symbol;Acc:HGNC:31438]
TC1000012086.hg.1	3.05	3.68	-1.55	0.0125	C10orf120	chromosome 10 open reading frame 120
TC1600009937.hg.1	8.62	9.32	-1.63	0.0425	C16orf54	chromosome 16 open reading frame 54
TC1700010550.hg.1	3.05	3.72	-1.58	0.0028	C17orf98	chromosome 17 open reading frame 98
TC1900010720.hg.1	7.77	8.47	-1.63	0.0041	C19orf54	chromosome 19 open reading frame 54
TC2000008218.hg.1	9.27	8.35	1.88	0.0031	C20orf194	chromosome 20 open reading frame 194
TC1200007535.hg.1	10.65	10.04	1.53	0.0086	CACNB3	calcium channel, voltage-dependent, beta 3 subunit
TC1100012389.hg.1	4.9	5.66	-1.69	0.0012	CADM1	cell adhesion molecule 1
TC0600014234.hg.1	4.26	3.62	1.56	0.0162	CAGE1	cancer antigen 1
TC0100013182.hg.1	4.99	4.22	1.71	0.0269	CAMK2N1	calcium/calmodulin-dependent protein kinase II inhibitor 1
TC0200007421.hg.1	4.5	3.63	1.82	0.01	CAMKMT	Memczak2013 ALT_ACCEPTOR, ALT_DONOR, coding, INTERNAL, intronic best transcript NM_024766
TC0700008873.hg.1	7.14	6.32	1.76	0.0094	CAV1	caveolin 1
TC0400012375.hg.1	9.72	10.73	-2.01	0.0081	CBR4	carbonyl reductase 4
TC1700009093.hg.1	8.49	9.14	-1.57	0.0111	CBX2	chromobox homolog 2
TC1200011597.hg.1	5.55	4.87	1.61	0.0179	CCDC38	coiled-coil domain containing 38
TC1200007536.hg.1	4.3	3.67	1.55	0.0211	CCDC65	coiled-coil domain containing 65
TC1100009233.hg.1	8.56	7.94	1.53	0.0085	CCDC84	coiled-coil domain containing 84
TC1600008000.hg.1	4.88	5.53	-1.58	0.0076	CCL17	chemokine (C-C motif) ligand 17
TC1600007997.hg.1	4.5	3.65	1.8	0.0003	CCL22	chemokine (C-C motif) ligand 22
TC1200006604.hg.1	5.82	6.88	-2.09	0.0007	CD9	CD9 molecule
TC0300013859.hg.1	6.69	5.89	1.74	0.0144	CD200	CD200 molecule
TC1800008943.hg.1	3.17	3.94	-1.7	0.0012	CDH19	cadherin 19, type 2
TC1700007749.hg.1	8.36	7.65	1.64	0.003	CDK12	Transcript Identified by AceView, Entrez Gene ID(s) 51755
TC0400011043.hg.1	4	4.76	-1.7	0.0107	CDKL2	cyclin-dependent kinase-like 2 (CDC2-related kinase)
TC1900010761.hg.1	5.87	5.23	1.55	0.0159	CEACAM4	carcinoembryonic antigen-related cell adhesion molecule 4
TC1800008487.hg.1	4.78	4.18	1.52	0.005	CELF4	CUGBP, Elav-like family member 4
TC0500013146.hg.1	4.78	4.19	1.51	0.0348	CEP72	centrosomal protein 72kDa
TC1700012458.hg.1	6.34	7	-1.58	0.0416	CEP112	centrosomal protein 112kDa
TC1700011919.hg.1	11.93	12.55	-1.54	0.017	CEP295NL; TIMP2	CEP295 N-terminal like; TIMP metallopeptidase inhibitor 2
TC0700013443.hg.1	5.33	4.34	1.99	0.0058	CFTR	cystic fibrosis transmembrane conductance regulator
TC0600012495.hg.1	4.89	4.29	1.52	0.0184	CGA	glycoprotein hormones, alpha polypeptide
TC1200012876.hg.1	3.98	5.03	-2.07	0.0029	CHFR	checkpoint with forkhead and ring finger domains, E3 ubiquitin protein ligase
TC0100009403.hg.1	5.53	6.28	-1.68	0.0028	CHI3L2	chitinase 3-like 2
TC0400010715.hg.1	6.35	6.96	-1.53	0.038	CHIC2	cysteine rich hydrophobic domain 2
TC0400007315.hg.1	4.22	4.89	-1.59	0.048	CHRNA9	cholinergic receptor, nicotinic alpha 9
TC1000007698.hg.1	9.59	10.45	-1.81	0.002	CISD1	CDGSH iron sulfur domain 1
TC0100018462.hg.1	7.12	7.98	-1.81	0.0092	CLCC1	chloride channel CLIC-like 1
TC1900008597.hg.1	10.42	11.02	-1.51	0.0175	CLEC11A	C-type lectin domain family 11, member A
TC0200012639.hg.1	5.81	5.12	1.62	0.0141	CLHC1	clathrin heavy chain linker domain containing 1
TC1200006670.hg.1	7.12	7.82	-1.62	0.0046	CLSTN3	calsyntenin 3
TC1600011343.hg.1	7.63	8.29	-1.57	0.0356	CLUAP1	clusterin associated protein 1
TC0300010643.hg.1	9.64	10.71	-2.1	6.23e-05	CMTM6	CKLF-like MARVEL transmembrane domain containing 6
TC0300006961.hg.1	8.83	9.44	-1.53	0.0202	CMTM8	CKLF-like MARVEL transmembrane domain containing 8
TC0600014361.hg.1	5.27	6	-1.65	0.0272	CNKSR3	CNKSR family member 3
TC0900010177.hg.1	5.39	5.99	-1.52	0.0378	CNTNAP3B	Salzman2013 ANNOTATED, CDS, coding, INTERNAL, OVCODE, OVEXON best transcript NM_001201380
TC0300009122.hg.1	11.07	10.3	1.71	0.001	CPA3	carboxypeptidase A3 (mast cell)
TC0100011413.hg.1	10.18	11.28	-2.14	6.49e-05	CR2	complement component (3d/Epstein Barr virus) receptor 2
TC0700007034.hg.1	4.97	6.05	-2.11	0.0096	CREB5	cAMP responsive element binding protein 5
TC1700012268.hg.1	4.51	3.87	1.55	0.0306	CRHR1	corticotropin releasing hormone receptor 1
TC0200015574.hg.1	2.97	3.56	-1.51	0.0432	CRYGA	crystallin gamma A
TC2200007483.hg.1	5.34	4.74	1.51	0.0108	CSDC2	cold shock domain containing C2, RNA binding
TC1100008050.hg.1	4.95	4.14	1.76	0.0067	CST6	cystatin E/M
TC0500008794.hg.1	7.11	7.73	-1.53	0.0123	CTNNA1	catenin (cadherin-associated protein), alpha 1
TC1200008860.hg.1	4.4	3.77	1.54	0.0308	CUX2	cut-like homeobox 2
TC0300010775.hg.1	4.73	5.4	-1.59	0.0101	CX3CR1	chemokine (C-X3-C motif) receptor 1
TC2100006659.hg.1	5.65	4.91	1.67	0.0074	CXADR	coxsackie virus and adenovirus receptor
TC0X00007582.hg.1	5.81	6.55	-1.67	0.0124	CXorf49B	chromosome X open reading frame 49B
TC1700006612.hg.1	6.7	6.06	1.56	0.0449	CYB5D2	Transcript Identified by AceView, Entrez Gene ID(s) 124936
TC0900009272.hg.1	4.33	3.7	1.55	0.0263	CYSRT1	cysteine-rich tail protein 1
TC0500012975.hg.1	7.56	8.79	-2.36	0.0003	DBN1	drebrin 1
TC1200010968.hg.1	5.95	6.91	-1.94	0.0087	DDIT3	DNA-damage-inducible transcript 3
TC1000007990.hg.1	9.14	9.94	-1.74	0.0196	DDIT4	DNA damage inducible transcript 4
TC0X00008514.hg.1	7.19	6.57	1.53	0.0077	DDX26B	DEAD/H (Asp-Glu-Ala-Asp/His) box polypeptide 26B
TC0400012990.hg.1	8.26	9.02	-1.68	0.0028	DDX60L	DEAD (Asp-Glu-Ala-Asp) box polypeptide 60-like
TC0800006624.hg.1	3.54	4.43	-1.86	0.0023	DEFB4A	defensin, beta 4A
TC2200006638.hg.1	6.33	5.08	2.38	0.0021	DGCR8	Zhang2013 ALT_ACCEPTOR, ALT_DONOR, coding, INTERNAL, intronic best transcript NM_022720
TC1700012342.hg.1	9.48	10.4	-1.88	0.0026	DHX33	DEAH (Asp-Glu-Ala-His) box polypeptide 33
TC0900010737.hg.1	4.83	4.05	1.71	0.0131	DIRAS2	DIRAS family, GTP-binding RAS-like 2
TC1800007926.hg.1	4.37	3.62	1.68	0.0041	DLGAP1	Transcript Identified by AceView, Entrez Gene ID(s) 9229
TC0900006451.hg.1	4.76	4.08	1.61	0.0098	DMRT1	doublesex and mab-3 related transcription factor 1
TC1900011985.hg.1	7.4	7.99	-1.51	0.0328	DMWD	dystrophia myotonica, WD repeat containing
TC0500010150.hg.1	4.01	4.77	-1.69	0.0025	DNAH5	Transcript Identified by AceView, Entrez Gene ID(s) 1767
TC1700010701.hg.1	7.59	6.98	1.53	0.0121	DNAJC7	DnaJ (Hsp40) homolog, subfamily C, member 7
TC0200011992.hg.1	7.39	8.05	-1.58	0.0071	DNAJC27	DnaJ (Hsp40) homolog, subfamily C, member 27
TC0200015894.hg.1	4.98	4.02	1.94	0.0056	DOCK10	Transcript Identified by AceView, Entrez Gene ID(s) 55619
TC1900010593.hg.1	4.52	5.46	-1.92	0.0004	DPF1	D4, zinc and double PHD fingers family 1
TC1400009617.hg.1	5.79	6.65	-1.81	0.0063	DPF3	D4, zinc and double PHD fingers, family 3
TC0300011955.hg.1	3.08	3.69	-1.52	0.0202	DPPA2	developmental pluripotency associated 2
TC1200008924.hg.1	7.83	8.78	-1.93	0.0075	DTX1	deltex 1, E3 ubiquitin ligase
TC1100007729.hg.1	4.28	5.03	-1.68	0.0102	DTX4	deltex 4, E3 ubiquitin ligase
TSUnmapped00000144.hg.1	6.4	5.67	1.66	0.0142	DUSP16	dual specificity phosphatase 16
TC0200015525.hg.1	5.97	5.06	1.88	0.0005	DYTN	dystrotelin
TC2000006520.hg.1	7.14	6.31	1.78	0.0056	EBF4	early B-cell factor 4
TC1600007191.hg.1	9.24	8.39	1.8	0.0068	EEF2K	eukaryotic elongation factor 2 kinase
TC2000009905.hg.1	5.6	4.89	1.64	0.0073	EFCAB8	EF-hand calcium binding domain 8
TC1400010775.hg.1	5.37	6.14	-1.7	0.0096	EFCAB11	EF-hand calcium binding domain 11
TC0500007193.hg.1	4.69	4.07	1.54	0.041	EGFLAM	EGF-like, fibronectin type III and laminin G domains
TC0100008243.hg.1	5.03	5.68	-1.58	0.0068	ELAVL4	ELAV like neuron-specific RNA binding protein 4
TC0700006529.hg.1	4.11	4.79	-1.6	0.0037	ELFN1	extracellular leucine-rich repeat and fibronectin type III domain containing 1
TC2200008651.hg.1	3.62	4.25	-1.54	0.0057	ELFN2	Transcript Identified by AceView, Entrez Gene ID(s) 114794
TC0200009612.hg.1	8.87	9.47	-1.52	0.0249	EPC2	enhancer of polycomb homolog 2 (Drosophila)
TC0300013877.hg.1	4.93	4.3	1.55	0.0311	EPHB1	EPH receptor B1
TC0600013458.hg.1	6.19	6.87	-1.59	0.0037	EPM2A	epilepsy, progressive myoclonus type 2A, Lafora disease (laforin)
TC0X00007206.hg.1	5.31	6.21	-1.87	0.0021	ERAS	ES cell expressed Ras
TC0500010872.hg.1	6.6	7.52	-1.89	0.0048	ERCC8	excision repair cross-complementation group 8
TC0800007308.hg.1	7.73	8.38	-1.57	0.0223	ERLIN2	ER lipid raft associated 2
TC1700011436.hg.1	8.08	8.86	-1.71	0.0201	ERN1	endoplasmic reticulum to nucleus signaling 1
TC0600010807.hg.1	5.31	6.45	-2.2	0.0288	ERVFRD-1	endogenous retrovirus group FRD, member 1
TC2100008279.hg.1	5.31	6.01	-1.62	0.0059	ERVH48-1	endogenous retrovirus group 48, member 1
TC1300008856.hg.1	5.93	5.22	1.64	0.0419	ESD	Transcript Identified by AceView, Entrez Gene ID(s) 2098
TC0300014082.hg.1	6.24	6.98	-1.68	0.0106	ETV5	ets variant 5
TC1200011037.hg.1	4.48	5.26	-1.72	0.0079	FAM19A2	family with sequence similarity 19 (chemokine (C-C motif)-like), member A2
TC2200009290.hg.1	4.71	4.12	1.5	0.0374	FAM19A5	family with sequence similarity 19 (chemokine (C-C motif)-like), member A5
TC1700011566.hg.1	3.94	3.13	1.75	0.0019	FAM20A	family with sequence similarity 20, member A
TC1000012472.hg.1	7.98	7.27	1.64	0.0296	FAM25A	family with sequence similarity 25, member A
TC1900012052.hg.1	5.16	4.57	1.5	0.0263	FAM71E2	family with sequence similarity 71, member E2
TC0900011769.hg.1	5	5.67	-1.6	0.0092	FAM78A	family with sequence similarity 78, member A
TC0X00009776.hg.1	7.26	6.37	1.86	0.0015	FAM120C	family with sequence similarity 120C
TC1300007218.hg.1	6.89	6.26	1.54	0.0103	FAM124A	family with sequence similarity 124 member A
TC0300010082.hg.1	6.04	5.26	1.72	0.0133	FAM157A	family with sequence similarity 157, member A
TC1400009679.hg.1	6.04	6.78	-1.67	0.0096	FAM161B	family with sequence similarity 161, member B
TC0500008202.hg.1	8.25	8.85	-1.51	0.0073	FAM174A	family with sequence similarity 174, member A
TC1_KI270713v1_random00006432.hg.1	5.9	5.02	1.84	0.0036	FAM231A	family with sequence similarity 231, member A
TC0100013057.hg.1	5.67	4.76	1.88	0.0009	FAM231A; FAM231C; RP5-1182A14.6	Homo sapiens family with sequence similarity 231, member A (FAM231A), mRNA.; Homo sapiens family with sequence similarity 231, member C (FAM231C), mRNA.; Protein FAM231A/C [Source:UniProtKB/Swiss-Prot;Acc:A6NEA5]
TC0100007063.hg.1	5.95	5.17	1.71	0.0025	FAM231C; FAM231A	family with sequence similarity 231, member C; family with sequence similarity 231, member A
TC0900009930.hg.1	8.05	8.74	-1.61	0.0303	FANCG	Fanconi anemia complementation group G
TC1200007182.hg.1	10.55	11.16	-1.52	0.0068	FAR2	fatty acyl-CoA reductase 2
TSUnmapped00000456.hg.1	6.8	6.12	1.6	0.0092	FBL	fibrillarin
TC1600008973.hg.1	7.71	7.12	1.51	0.0164	FBXL16	F-box and leucine-rich repeat protein 16
TC2000008318.hg.1	3.7	3.09	1.53	0.0111	FERMT1	fermitin family member 1
TC1000012475.hg.1	3.91	3.14	1.7	0.0008	FFAR4	free fatty acid receptor 4
TC0X00007696.hg.1	3.63	4.26	-1.55	0.0123	FGF16	fibroblast growth factor 16
TC0800010163.hg.1	6.33	5.37	1.96	0.0011	FGFR1	fibroblast growth factor receptor 1
TC0400009029.hg.1	10.06	10.67	-1.53	0.0096	FHDC1	FH2 domain containing 1
TC0X00009667.hg.1	4.98	5.74	-1.7	0.0068	FOXP3	forkhead box P3
TC1000009851.hg.1	12.09	13.04	-1.93	0.0001	FRMD4A	FERM domain containing 4A
TC0300010620.hg.1	3.77	3.14	1.55	0.0146	GADL1	glutamate decarboxylase like 1
TC0200014809.hg.1	3.85	4.5	-1.57	0.0114	GALNT3	polypeptide N-acetylgalactosaminyltransferase 3
TC0700009726.hg.1	4.62	5.3	-1.59	0.0074	GALNT11	polypeptide N-acetylgalactosaminyltransferase 11
TC0900010637.hg.1	5.11	4.52	1.51	0.0058	GAS1	growth arrest-specific 1
TC1200008597.hg.1	5.67	6.27	-1.52	0.0351	GAS2L3	growth arrest-specific 2 like 3
TC0100014855.hg.1	10.74	9.63	2.16	0.0042	GBP4	guanylate binding protein 4
TC0100008975.hg.1	4.66	3.94	1.65	0.0009	GBP6	guanylate binding protein family, member 6
TC0800011132.hg.1	4.82	4.1	1.64	0.0354	GEM	GTP binding protein overexpressed in skeletal muscle
TC0700013043.hg.1	10.58	11.28	-1.63	0.0224	GIMAP6	GTPase, IMAP family member 6
TC0400011531.hg.1	4.83	4.24	1.51	0.022	GIMD1	GIMAP family P-loop NTPase domain containing 1
TC0100009799.hg.1	3.12	3.74	-1.53	0.022	GJA8	gap junction protein alpha 8
TC0400011136.hg.1	3.44	4.05	-1.53	0.0092	GK2	glycerol kinase 2
TC0700013338.hg.1	6.64	7.89	-2.37	2.53e-05	GLCCI1	glucocorticoid induced 1
TC0600011368.hg.1	5.16	5.75	-1.51	0.0142	GNL1	guanine nucleotide binding protein-like 1
TC1500010846.hg.1	7.2	6.59	1.53	0.0265	GOLGA8K; ULK4P1	golgin A8 family, member K; ULK4 pseudogene 1
TC0100010674.hg.1	5.95	5.26	1.62	0.0145	GPR52	G protein-coupled receptor 52
TC1400010756.hg.1	6.05	5.34	1.64	0.0056	GPR135	G protein-coupled receptor 135
TC1600007723.hg.1	7.24	8.69	-2.72	0.0005	GPT2	glutamic pyruvate transaminase (alanine aminotransferase) 2
TC0800008416.hg.1	3.96	4.55	-1.51	0.0312	GRHL2	grainyhead-like transcription factor 2
TC1000009067.hg.1	7.48	8.08	-1.52	0.0145	GRK5	G protein-coupled receptor kinase 5
TC0900008109.hg.1	5	4.25	1.68	0.0013	HABP4	hyaluronan binding protein 4
TC0600008043.hg.1	3.64	3.03	1.52	0.0249	HCRP1	Transcript Identified by AceView, Entrez Gene ID(s) 387535
TC0600008323.hg.1	4.28	3.58	1.62	0.0052	HCRTR2	hypocretin (orexin) receptor 2
TC0600013073.hg.1	8.07	8.86	-1.73	0.0082	HDDC2	HD domain containing 2
TC0700011799.hg.1	3.64	4.29	-1.57	0.0212	HEPACAM2	HEPACAM family member 2
TC1700008034.hg.1	4.48	5.26	-1.71	0.0023	HEXIM2	hexamethylene bis-acetamide inducible 2
TC0100008696.hg.1	4.53	5.24	-1.64	0.0322	HHLA3	HERV-H LTR-associating 3
TC0600007293.hg.1	8.73	9.55	-1.76	0.039	HIST1H2BI	histone cluster 1, H2bi
TC0600007375.hg.1	7.5	8.33	-1.78	0.0108	HIST1H3H	histone cluster 1, H3h
TC0100011871.hg.1	7.94	9.06	-2.17	0.0199	HIST3H2BB	histone cluster 3, H2bb
TC0600013412.hg.1	4.7	4	1.63	0.0224	HIVEP2	Jeck2013 ALT_ACCEPTOR, ALT_DONOR, coding, INTERNAL, intronic best transcript NM_006734
TC0200008099.hg.1	5.73	6.44	-1.64	0.0095	HK2	hexokinase 2
TC0600007495.hg.1	8.98	9.71	-1.65	0.023	HLA-A	major histocompatibility complex, class I, A
TC1300007250.hg.1	9.6	10.42	-1.76	0.0018	HNRNPA1L2	heterogeneous nuclear ribonucleoprotein A1-like 2
TC0500013424.hg.1	5.74	6.58	-1.79	0.0104	HNRNPH1	heterogeneous nuclear ribonucleoprotein H1 (H)
TC0500011240.hg.1	7.65	7.01	1.56	0.0065	HOMER1	homer scaffolding protein 1
TC0400011203.hg.1	3.48	4.14	-1.58	0.0118	HPSE	heparanase
TC0600007613.hg.1	10.32	9.15	2.25	0.0073	HSPA1A; HSPA1B	heat shock 70kDa protein 1A; heat shock 70kDa protein 1B
TC0600011459.hg.1	4.87	4.24	1.54	0.0098	HSPA1L	heat shock 70kDa protein 1-like
TC1100007049.hg.1	5.13	4.27	1.82	0.0058	HTATIP2	HIV-1 Tat interactive protein 2
TC1600010778.hg.1	3.51	4.39	-1.84	0.0006	HYDIN	HYDIN, axonemal central pair apparatus protein
TC1200007050.hg.1	3.81	3.1	1.63	0.0078	IAPP	islet amyloid polypeptide
TC2100006968.hg.1	6.26	5.45	1.75	0.0035	IFNGR2	Memczak2013 ALT_ACCEPTOR, ALT_DONOR, coding, INTERNAL, intronic best transcript NM_005534
TC0Y00006879.hg.1	4.29	5.04	-1.68	0.0235	IL3RA	Jeck2013 ANTISENSE, CDS, coding, INTERNAL, intronic, OVCODE, OVEXON best transcript NM_002183
TC0500007138.hg.1	8.02	8.71	-1.62	0.0012	IL7R	interleukin 7 receptor
TC0900012120.hg.1	7.04	6.33	1.63	0.0138	IL11RA	interleukin 11 receptor, alpha
TC0300009328.hg.1	5.05	5.83	-1.71	0.0007	IL12A	interleukin 12A
TC1500010778.hg.1	4.94	4.23	1.64	0.0178	IL16	interleukin 16
TC0300013879.hg.1	5.7	6.53	-1.78	0.0041	IL20RB	interleukin 20 receptor beta
TC0200008945.hg.1	4.57	3.97	1.52	0.0075	IL36G	interleukin 36, gamma
TC0100018526.hg.1	5.36	4.43	1.9	0.0004	ILDR2	immunoglobulin-like domain containing receptor 2
TC0100016003.hg.1	6.7	7.49	-1.73	0.0059	IQGAP3	IQ motif containing GTPase activating protein 3
TC0100017172.hg.1	3.84	4.47	-1.55	0.0052	IRF6	interferon regulatory factor 6
TC1300009765.hg.1	5.27	4.39	1.84	0.0065	IRS2	insulin receptor substrate 2
TC1600007918.hg.1	7.6	8.6	-2	0.0008	IRX5	iroquois homeobox 5
TC1600007532.hg.1	4.68	3.95	1.65	0.0118	ITGAD	integrin alpha D
TC1600007531.hg.1	5.35	4.76	1.51	0.0121	ITGAX	integrin alpha X
TC0400008680.hg.1	7.57	8.29	-1.64	0.005	JADE1	jade family PHD finger 1
TC0500012390.hg.1	7.08	8.11	-2.04	0.003	JAKMIP2	janus kinase and microtubule interacting protein 2
TC2100006784.hg.1	4.26	5.07	-1.75	0.0048	JAM2	junctional adhesion molecule 2
TC0100014349.hg.1	5.33	6.1	-1.71	0.0393	JUN	jun proto-oncogene
TC1100008034.hg.1	6.73	7.75	-2.04	0.0003	KAT5	K(lysine) acetyltransferase 5
TC0800006492.hg.1	6.69	7.3	-1.53	0.026	KBTBD11	kelch repeat and BTB (POZ) domain containing 11
TC1900011194.hg.1	2.94	3.55	-1.52	0.0058	KCNC3	potassium channel, voltage gated Shaw related subfamily C, member 3
TC1100010236.hg.1	5.3	5.9	-1.51	0.0155	KCNJ11	potassium channel, inwardly rectifying subfamily J, member 11
TC1900010864.hg.1	9.11	8.48	1.55	0.0253	KCNN4	potassium channel, calcium activated intermediate/small conductance subfamily N alpha, member 4
TC1100006580.hg.1	5.32	4.73	1.5	0.0111	KCNQ1	potassium channel, voltage gated KQT-like subfamily Q, member 1
TC1700006741.hg.1	6.53	5.86	1.59	0.0016	KCTD11	potassium channel tetramerization domain containing 11
TC1600009944.hg.1	11.96	12.71	-1.69	0.0023	KCTD13	potassium channel tetramerization domain containing 13
TC1300009674.hg.1	7.09	8.62	-2.88	0.0008	KDELC1	KDEL (Lys-Asp-Glu-Leu) containing 1
TC0900006603.hg.1	5.95	5.1	1.8	0.0023	KDM4C	Transcript Identified by AceView, Entrez Gene ID(s) 23081
TC1900007802.hg.1	5.09	4.5	1.5	0.028	KIAA0355	KIAA0355
TC0200013600.hg.1	8.05	7.36	1.61	0.0081	KIAA1211L	KIAA1211-like
TC0700011692.hg.1	7.77	8.53	-1.7	0.0086	KIAA1324L	KIAA1324-like
TC1100007233.hg.1	9.56	8.64	1.9	0.0201	KIAA1549L	KIAA1549-like
TC0100010810.hg.1	5.81	5.11	1.62	0.0133	KIAA1614	KIAA1614
TC0200016454.hg.1	7.33	6.64	1.62	0.0036	KIAA1841	KIAA1841
TC0100008102.hg.1	8.85	7.98	1.83	0.004	KIF2C	Jeck2013 ALT_DONOR, coding, INTERNAL, intronic best transcript NM_006845
TC1500010396.hg.1	6.79	7.57	-1.72	0.0007	KIF7	kinesin family member 7
TC1500008908.hg.1	5.78	5.18	1.52	0.0404	KLF13	Memczak2013 ANTISENSE, coding, INTERNAL, intronic best transcript NM_015995
TC0300007290.hg.1	8.65	9.32	-1.6	0.0052	KLHL18	kelch-like family member 18
TC1400010737.hg.1	7.93	8.6	-1.59	0.0035	KLHL28	kelch-like family member 28
TC1300008927.hg.1	6.75	5.62	2.2	0.0005	KPNA3	Transcript Identified by AceView, Entrez Gene ID(s) 3839
TC1700010670.hg.1	4.77	4	1.71	0.0028	KRT38	keratin 38, type I
TC2100008382.hg.1	6.46	5.68	1.72	0.0084	KRTAP12-1	keratin associated protein 12-1
TC2100008380.hg.1	7.34	6.74	1.51	0.0062	KRTAP12-2	keratin associated protein 12-2
TC1700007330.hg.1	4.78	4.04	1.67	0.0291	KSR1	Zhang2013 ALT_ACCEPTOR, ALT_DONOR, coding, INTERNAL, intronic best transcript NM_014238
TC0600009436.hg.1	7.61	6.88	1.66	0.0251	L3MBTL3	l(3)mbt-like 3 (Drosophila)
TC0100018294.hg.1	3.52	4.13	-1.53	0.0274	LCE3C	late cornified envelope 3C
TC2200008941.hg.1	9.98	9.36	1.54	0.0283	LDOC1L	leucine zipper, down-regulated in cancer 1-like
TC0100017503.hg.1	6.29	5.69	1.52	0.023	LEFTY2	left-right determination factor 2
TC1500007946.hg.1	3.74	3.05	1.62	0.0092	LINGO1-AS1	LINGO1 antisense RNA 1
TC0700013223.hg.1	5.42	4.76	1.58	0.0092	LMBR1	Transcript Identified by AceView, Entrez Gene ID(s) 64327
TC0500011523.hg.1	5.29	4.62	1.59	0.0402	LNPEP	Memczak2013 ANTISENSE, coding, INTERNAL, UTR3 best transcript NM_175920
TCUn_GL000195v100006435.hg.1	5.53	6.4	-1.82	0.0097	LOC389831; TCONS_00030034; TCONS_00030035; AC011043.1	uncharacterized LOC389831; Salzman2013 ANNOTATED, CDS, coding, OVCODE, OVEXON, UTR3 best transcript NM_001242480; Salzman2013 ANNOTATED, CDS, coding, OVCODE, OVEXON, UTR3, UTR5 best transcript NM_001242480; Salzman2013 ANNOTATED, ncRNA, OVEXON best transcript TCONS_00030034; Salzman2013 ANNOTATED, ncRNA, OVCODE, OVEXON best transcript TCONS_00030034; Salzman2013 ALT_ACCEPTOR, ncRNA, OVCODE, OVEXO…
TC0500007552.hg.1	7.4	6.18	2.34	2.59e-05	LOC100421561	family with sequence similarity 133, member A pseudogene
TC0200010757.hg.1	3.82	4.49	-1.59	0.0178	LOC101928327; AC007557.1	uncharacterized LOC101928327; novel transcript
TC0500011852.hg.1	5.92	6.77	-1.79	0.0022	LOX	lysyl oxidase
TC0900011192.hg.1	4.06	4.87	-1.75	0.0475	LPAR1	lysophosphatidic acid receptor 1
TC0600008303.hg.1	9	9.63	-1.54	0.0149	LRRC1	leucine rich repeat containing 1
TC1700007730.hg.1	4.81	4.08	1.66	0.0064	LRRC37A11P	leucine rich repeat containing 37, member A11, pseudogene
TC0100015060.hg.1	6.6	6.02	1.5	0.0203	LRRC39	leucine rich repeat containing 39
TC0200016694.hg.1	3.4	4	-1.52	0.0117	LRRTM4	leucine rich repeat transmembrane neuronal 4
TC0500009224.hg.1	5.38	6.15	-1.71	0.0224	LSM11	LSM11, U7 small nuclear RNA associated
TC2000007991.hg.1	9.05	9.68	-1.55	0.0058	LSM14B	LSM family member 14B
TC0700013442.hg.1	6.43	5.57	1.82	0.0022	LSMEM1	leucine-rich single-pass membrane protein 1
TC0600011438.hg.1	8.62	7.92	1.63	0.0359	LTB	lymphotoxin beta (TNF superfamily, member 3)
TC0800012371.hg.1	7.66	8.25	-1.51	0.0233	LY6E	lymphocyte antigen 6 complex, locus E
TC0600014104.hg.1	5.88	4.92	1.94	0.001	LY6G6D	lymphocyte antigen 6 complex, locus G6D
TC0800007978.hg.1	5.08	5.74	-1.59	0.0112	LY96	lymphocyte antigen 96
TC1900010847.hg.1	4.13	3.48	1.57	0.0193	LYPD3	LY6/PLAUR domain containing 3
TC0900009260.hg.1	5.13	5.93	-1.74	0.0069	MAN1B1	mannosidase, alpha, class 1B, member 1
TC0400006689.hg.1	7.53	8.22	-1.62	0.0038	MAN2B2	mannosidase, alpha, class 2B, member 2
TC1800007320.hg.1	4.16	3.5	1.58	0.0128	MAPK4	mitogen-activated protein kinase 4
TC0800009212.hg.1	4.95	4.3	1.57	0.0031	MAPK15	mitogen-activated protein kinase 15
TC1700008082.hg.1	6.37	5.7	1.59	0.0068	MAPT	microtubule associated protein tau
TC1000010498.hg.1	7.47	6.6	1.83	0.0243	2008-03-01	Transcript Identified by AceView, Entrez Gene ID(s) 220972
TC1300007774.hg.1	10.25	10.84	-1.51	0.0219	MBNL2	muscleblind-like splicing regulator 2
TC1800006788.hg.1	4.17	4.92	-1.67	0.0125	MC5R	melanocortin 5 receptor
TC0600012664.hg.1	3.85	4.56	-1.64	0.0202	MCHR2	melanin-concentrating hormone receptor 2
TC0100014768.hg.1	3.3	4.19	-1.86	0.0004	MCOLN2	mucolipin 2
TC0100013503.hg.1	6.47	7.09	-1.54	0.0036	MECR	mitochondrial trans-2-enoyl-CoA reductase
TC0100012588.hg.1	4.38	3.7	1.59	0.0103	MEGF6	multiple EGF-like-domains 6
TC1400006543.hg.1	8.5	9.09	-1.51	0.02	METTL17	methyltransferase like 17
TC0300013896.hg.1	10.04	10.65	-1.52	0.0077	MFSD1	major facilitator superfamily domain containing 1
TC1900011845.hg.1	7.09	7.73	-1.56	0.0245	MFSD12	major facilitator superfamily domain containing 12
TC2000008379.hg.1	8.83	9.73	-1.87	0.0016	MKKS	McKusick-Kaufman syndrome
TC0600011564.hg.1	3.37	3.98	-1.52	0.0146	MLN	motilin
TSUnmapped00000262.hg.1	6.9	6.26	1.55	0.0184	MLXIP	MLX interacting protein
TC1600011438.hg.1	6.54	5.95	1.52	0.0285	MLYCD	malonyl-CoA decarboxylase
TC1100012131.hg.1	4.37	5.02	-1.56	0.0296	MMP1	matrix metallopeptidase 1
TC0600007477.hg.1	4.49	3.71	1.72	0.0106	MOG	myelin oligodendrocyte glycoprotein
TC2200007277.hg.1	6.15	6.87	-1.65	0.0489	MPST	mercaptopyruvate sulfurtransferase
TC0500009183.hg.1	8.31	8.92	-1.53	0.0193	MRPL22	mitochondrial ribosomal protein L22
TC0500011095.hg.1	9.54	10.16	-1.54	0.0109	MRPS27	mitochondrial ribosomal protein S27
TC1100012687.hg.1	6.45	5.52	1.9	0.0037	MSANTD2	Myb/SANT-like DNA-binding domain containing 2
TC1600007959.hg.1	6.11	5.5	1.53	0.0275	MT1E	metallothionein 1E
TC0900012115.hg.1	4.05	3.44	1.54	0.0035	MTAP	methylthioadenosine phosphorylase
TC0X00008716.hg.1	4.85	5.74	-1.85	0.0125	MTM1	myotubularin 1
TC1000010358.hg.1	5.86	5.11	1.69	0.0017	MTRNR2L7	MT-RNR2-like 7
TC0800009735.hg.1	7.69	8.77	-2.11	9.01e-05	MTUS1	microtubule associated tumor suppressor 1
TC0700008576.hg.1	4.57	5.35	-1.71	0.0097	MUC12	mucin 12, cell surface associated
TC0100014008.hg.1	7.73	8.33	-1.51	0.0101	MUTYH	mutY DNA glycosylase
TC1700011815.hg.1	5.88	5.18	1.62	0.0059	MXRA7	matrix-remodelling associated 7
TC0800010685.hg.1	6.65	5.93	1.65	0.0049	MYBL1	v-myb avian myeloblastosis viral oncogene homolog-like 1
TC0300010962.hg.1	5.17	6.04	-1.82	0.001	MYL3	myosin, light chain 3, alkali; ventricular, skeletal, slow
TC1200010899.hg.1	5.83	4.98	1.8	0.0026	MYL6	Memczak2013 ANTISENSE, coding, INTERNAL, intronic best transcript NM_079423
TC0300012212.hg.1	5.41	4.46	1.93	0.0001	MYLK	myosin light chain kinase
TC0600008569.hg.1	5.23	5.85	-1.53	0.0412	MYO6	myosin VI
TC0600008571.hg.1	4.65	3.93	1.64	0.0019	MYO6	Transcript Identified by AceView, Entrez Gene ID(s) 4646
TC1100008736.hg.1	4.25	3.54	1.64	0.0121	NAALAD2	N-acetylated alpha-linked acidic dipeptidase 2
TC0700012182.hg.1	8.48	9.45	-1.96	0.0008	NAMPT	nicotinamide phosphoribosyltransferase
TC0200010511.hg.1	4.48	5.35	-1.83	0.0036	NBEAL1	neurobeachin like 1
TC0600007996.hg.1	4.47	3.84	1.55	0.0271	NCR2	natural cytotoxicity triggering receptor 2
TC1100006966.hg.1	6.66	7.29	-1.54	0.016	NCR3LG1	natural killer cell cytotoxicity receptor 3 ligand 1
TC1500008727.hg.1	7.67	6.88	1.73	0.0144	NDN	necdin, MAGE family member
TC0900011429.hg.1	5.12	4.02	2.15	0.0005	NDUFA8	Transcript Identified by AceView, Entrez Gene ID(s) 4702
TSUnmapped00000175.hg.1	6.3	5.68	1.54	0.0285	NDUFA10	NADH dehydrogenase (ubiquinone) 1 alpha subcomplex, 10, 42kDa
TC0800006758.hg.1	5.55	6.5	-1.93	0.0085	NEIL2	nei-like DNA glycosylase 2
TC1200010490.hg.1	5.29	4.59	1.63	0.0111	NELL2	neural EGFL like 2
TC1800007805.hg.1	6.41	7.15	-1.67	0.0206	NFATC1	nuclear factor of activated T-cells, cytoplasmic, calcineurin-dependent 1
TC1400009776.hg.1	4.36	4.95	-1.5	0.0213	NGB	neuroglobin
TC0X00008989.hg.1	6.57	5.9	1.59	0.0399	NLGN4X	neuroligin 4, X-linked
TC1100006750.hg.1	4.84	4.21	1.55	0.0192	NLRP14	NLR family, pyrin domain containing 14
TC1700010604.hg.1	7.4	8.03	-1.55	0.0268	NR1D1	nuclear receptor subfamily 1, group D, member 1
TC0300006847.hg.1	9.58	10.46	-1.84	0.001	NR1D2	nuclear receptor subfamily 1, group D, member 2
TC0500012223.hg.1	6.24	5.48	1.7	0.0093	NRG2	neuregulin 2
TC1000008253.hg.1	3.13	3.77	-1.56	0.0021	NRG3	neuregulin 3
TC0200012559.hg.1	6.03	5.32	1.64	0.0344	NRXN1	neurexin 1
TC1400007774.hg.1	3.66	4.25	-1.51	0.0292	NRXN3	neurexin 3
TC1000012529.hg.1	5.54	6.31	-1.71	0.0103	NSUN6	NOP2/Sun domain family, member 6
TC1100009561.hg.1	3.73	3.04	1.6	0.0072	NTM	neurotrimin
TC2000008027.hg.1	7.73	7.03	1.62	0.0018	NTSR1	neurotensin receptor 1 (high affinity)
TC1100009859.hg.1	9.02	8.41	1.53	0.0294	NUP98	Transcript Identified by AceView, Entrez Gene ID(s) 4928
TSUnmapped00000150.hg.1	3.8	4.46	-1.58	0.0024	OBP2B	odorant binding protein 2B
TSUnmapped00000498.hg.1	3.77	4.48	-1.63	0.0017	OBP2B	odorant binding protein 2B
TC0900010794.hg.1	9.67	10.27	-1.52	0.0373	OGN	osteoglycin
TC1300007256.hg.1	6.61	7.61	-2.01	0.0096	OLFM4	olfactomedin 4
TC1100009989.hg.1	5.64	4.91	1.65	0.0235	OR2AG2	olfactory receptor, family 2, subfamily AG, member 2
TC0600007447.hg.1	3.56	2.81	1.68	0.0184	OR2J3	olfactory receptor, family 2, subfamily J, member 3
TC0100012351.hg.1	4.01	3.37	1.55	0.0474	OR2M3	olfactory receptor, family 2, subfamily M, member 3
TC0100018124.hg.1	4.03	4.78	-1.69	0.0062	OR2M7	olfactory receptor, family 2, subfamily M, member 7
TC0100012329.hg.1	8.33	7.25	2.12	0.002	OR2W3	olfactory receptor, family 2, subfamily W, member 3
TC0500009772.hg.1	5.64	5.02	1.54	0.0323	OR4F3	olfactory receptor, family 4, subfamily F, member 3
TC0100012410.hg.1	5.56	4.79	1.71	0.0109	OR4F16; OR4F29	olfactory receptor, family 4, subfamily F, member 16; olfactory receptor, family 4, subfamily F, member 29
TC0100012401.hg.1	5.56	4.79	1.71	0.0109	OR4F29; OR4F3; OR4F16	olfactory receptor, family 4, subfamily F, member 29; olfactory receptor, family 4, subfamily F, member 3; olfactory receptor, family 4, subfamily F, member 16
TC1400008577.hg.1	5.31	4.7	1.53	0.0199	OR4K13	olfactory receptor, family 4, subfamily K, member 13
TC1100010945.hg.1	5.16	4.57	1.5	0.0094	OR5B21	olfactory receptor, family 5, subfamily B, member 21
TC1100010864.hg.1	4.45	3.7	1.68	0.0023	OR5M10	olfactory receptor, family 5, subfamily M, member 10
TC0100012353.hg.1	3.43	4.19	-1.69	0.0026	OR14C36	olfactory receptor, family 14, subfamily C, member 36
TC1100013135.hg.1	3.55	2.91	1.56	0.0092	OR51B5	olfactory receptor, family 51, subfamily B, member 5
TC1100009906.hg.1	4.43	3.46	1.96	0.0006	OR52E2	olfactory receptor, family 52, subfamily E, member 2
TC1100013201.hg.1	5.17	4.52	1.57	0.0185	ORAOV1	oral cancer overexpressed 1
TC2200007069.hg.1	7.44	6.48	1.95	0.0011	OSBP2	oxysterol binding protein 2
TC1800008301.hg.1	8.59	9.26	-1.59	0.0068	OSBPL1A	oxysterol binding protein-like 1A
TC0600014328.hg.1	7.75	9.26	-2.85	1.99e-05	OSTM1	osteopetrosis associated transmembrane protein 1
TC0300013796.hg.1	5.15	4.56	1.5	0.0179	OXNAD1	oxidoreductase NAD-binding domain containing 1
TC1200009157.hg.1	5.11	4.49	1.53	0.0095	P2RX7	purinergic receptor P2X, ligand gated ion channel, 7
TC1100008381.hg.1	4.68	4.05	1.55	0.0105	P2RY6	pyrimidinergic receptor P2Y, G-protein coupled, 6
TC1100013209.hg.1	9.08	8.43	1.58	0.0182	PAK1	p21 protein (Cdc42/Rac)-activated kinase 1
TC0100015990.hg.1	6.73	7.41	-1.61	0.0297	PAQR6	progestin and adipoQ receptor family member VI
TC0500007337.hg.1	8.29	8.88	-1.5	0.0466	PARP8	poly(ADP-ribose) polymerase family member 8
TC0500010680.hg.1	4.37	3.55	1.76	0.0281	PARP8	Memczak2013 ANTISENSE, CDS, coding, INTERNAL, intronic best transcript NM_001178056
TC1200011364.hg.1	5.35	6.41	-2.08	0.0133	PAWR	PRKC, apoptosis, WT1, regulator
TC0500013244.hg.1	5.62	4.93	1.62	0.0024	PCDHB16	protocadherin beta 16
TC1400006715.hg.1	6.66	7.81	-2.21	0.046	PCK2	phosphoenolpyruvate carboxykinase 2 (mitochondrial)
TC1400010614.hg.1	5.37	4.39	1.98	0.0053	PCNXL4	pecanex-like 4 (Drosophila)
TC0100008417.hg.1	4.73	4.08	1.57	0.0028	PCSK9	proprotein convertase subtilisin/kexin type 9
TC1000008488.hg.1	5.72	4.91	1.75	0.0163	PDE6C	phosphodiesterase 6C, cGMP-specific, cone, alpha prime
TC2200008741.hg.1	5.87	5.25	1.54	0.025	PDGFB	platelet-derived growth factor beta polypeptide
TC0800012280.hg.1	8.62	9.22	-1.52	0.0169	PDLIM2	PDZ and LIM domain 2 (mystique)
TC1700010436.hg.1	7.29	8.12	-1.78	0.0013	PEX12	peroxisomal biogenesis factor 12
TC1100009212.hg.1	5.36	4.7	1.58	0.0053	PHLDB1; MIR6716	pleckstrin homology-like domain, family B, member 1; microRNA 6716
TC0400011600.hg.1	9.1	9.92	-1.76	0.0084	PITX2	paired-like homeodomain 2
TC2200009014.hg.1	4.42	3.71	1.64	0.0117	PKDREJ	polycystin (PKD) family receptor for egg jelly
TC1000008495.hg.1	4.28	3.65	1.55	0.02	PLCE1	phospholipase C, epsilon 1
TC0300010437.hg.1	3.83	3.1	1.65	0.0037	PLCL2	Memczak2013 ANTISENSE, coding, INTERNAL, intronic best transcript NM_001144382
TC0200010120.hg.1	4.03	3.45	1.5	0.0292	PLEKHA3	Transcript Identified by AceView, Entrez Gene ID(s) 65977
TC0100017024.hg.1	4.67	3.87	1.74	0.0459	PLEKHA6	Transcript Identified by AceView, Entrez Gene ID(s) 22874
TC1600008155.hg.1	7.21	7.95	-1.67	0.0026	PLEKHG4	pleckstrin homology domain containing, family G (with RhoGef domain) member 4
TC0500006436.hg.1	5.82	5.11	1.64	0.0296	PLEKHG4B	Zhang2013 ALT_ACCEPTOR, ALT_DONOR, coding, INTERNAL, intronic best transcript NM_052909
TC0200013332.hg.1	8.22	7.5	1.64	0.0036	PLGLB1	Transcript Identified by AceView, Entrez Gene ID(s) 285074; 5343
TC0900012212.hg.1	8.47	9.42	-1.93	0.007	PLIN2	perilipin 2
TC0500010835.hg.1	5.61	6.59	-1.98	0.0037	PLK2	polo-like kinase 2
TC2200008831.hg.1	4.53	5.24	-1.64	0.0083	PMM1	phosphomannomutase 1
TC0100015797.hg.1	6.23	5.41	1.77	0.008	POGZ	Transcript Identified by AceView, Entrez Gene ID(s) 23126
TC0700008073.hg.1	7.17	8.05	-1.85	0.0019	POR; MIR4651	P450 (cytochrome) oxidoreductase; microRNA 4651
TC0200014246.hg.1	4.8	5.47	-1.6	0.0215	POTEF	POTE ankyrin domain family, member F
TC0200016503.hg.1	4.96	5.58	-1.53	0.0082	POU3F3	POU class 3 homeobox 3
TC0400011048.hg.1	4.59	5.18	-1.5	0.0422	PPEF2	protein phosphatase, EF-hand calcium binding domain 2
TC0600013523.hg.1	10.43	9.71	1.64	0.0123	PPIL4	peptidylprolyl isomerase (cyclophilin)-like 4
TC1800009203.hg.1	8.7	7.92	1.72	0.0183	PQLC1	PQ loop repeat containing 1
TC0100018408.hg.1	4.55	3.94	1.53	0.0082	PRAMEF27	PRAME family member 27
TC2000009357.hg.1	3.91	4.53	-1.53	0.029	PREX1	phosphatidylinositol-3,4,5-trisphosphate-dependent Rac exchange factor 1
TC1900008213.hg.1	4.12	3.38	1.67	0.0031	PRG1	p53-responsive gene 1
TC1900011781.hg.1	13.88	14.55	-1.59	0.0035	PRMT1	protein arginine methyltransferase 1
TC0700013483.hg.1	4.65	4.02	1.54	0.0088	PRSS2	protease, serine, 2 (trypsin 2)
TC0400011685.hg.1	4.7	4.1	1.52	0.0417	PRSS12	protease, serine, 12 (neurotrypsin, motopsin)
TC0800009764.hg.1	5.83	6.49	-1.58	0.0035	PSD3	pleckstrin and Sec7 domain containing 3
TSUnmapped00000201.hg.1	9.3	8.66	1.56	0.003	PSMC4	proteasome 26S subunit, ATPase 4 [Source:HGNC Symbol;Acc:HGNC:9551]
TC0600011403.hg.1	4.92	4.34	1.5	0.011	PSORS1C2	psoriasis susceptibility 1 candidate 2
TC0100009149.hg.1	9.43	8.73	1.63	0.0121	PTBP2	Transcript Identified by AceView, Entrez Gene ID(s) 58155
TC0800012001.hg.1	6.06	6.67	-1.53	0.0315	PTK2	protein tyrosine kinase 2
TC1100012535.hg.1	9.11	9.75	-1.56	0.0199	PVRL1	poliovirus receptor-related 1 (herpesvirus entry mediator C)
TC0100016157.hg.1	6.76	6.04	1.65	0.0079	PVRL4	poliovirus receptor-related 4
TC1600011375.hg.1	6.13	7.07	-1.92	0.003	QPRT	quinolinate phosphoribosyltransferase
TC0400011738.hg.1	4.88	4.12	1.7	0.0057	QRFPR	pyroglutamylated RFamide peptide receptor
TC1100011886.hg.1	5.59	4.81	1.71	0.0089	RAB38	RAB38, member RAS oncogene family
TC0X00011237.hg.1	7.53	8.3	-1.71	0.0292	RAB39B	RAB39B, member RAS oncogene family
TC0100008151.hg.1	7.6	6.65	1.93	0.0021	RAD54L	Transcript Identified by AceView, Entrez Gene ID(s) 8438
TC0500007114.hg.1	6.03	5.31	1.64	0.0021	RAI14	retinoic acid induced 14
TC2000007177.hg.1	5.98	5.27	1.64	0.023	RALY	Jeck2013 ALT_DONOR, coding, INTERNAL, intronic best transcript NM_016732
TC0700010437.hg.1	10.29	11.06	-1.71	0.0058	RAPGEF5	Rap guanine nucleotide exchange factor 5
TC0900010565.hg.1	6.29	7.01	-1.65	0.0416	RASEF	RAS and EF-hand domain containing
TC1600011349.hg.1	3.9	4.52	-1.54	0.0199	RBFOX1	RNA binding protein, fox-1 homolog (C. elegans) 1
TC1300009332.hg.1	6.09	4.54	2.91	0.0087	RBM26	Transcript Identified by AceView, Entrez Gene ID(s) 64062
TC2000007073.hg.1	5.63	4.99	1.56	0.006	REM1	RAS (RAD and GEM)-like GTP-binding 1
TC0300010427.hg.1	4.28	5	-1.65	0.0313	RFTN1	raftlin, lipid raft linker 1
TC0500007586.hg.1	4.09	4.69	-1.52	0.0095	RGS7BP	regulator of G-protein signaling 7 binding protein
TC0100011001.hg.1	4.23	5.1	-1.82	0.0077	RGS18	regulator of G-protein signaling 18
TC0100018463.hg.1	8.07	8.68	-1.52	0.0053	RHOC	ras homolog family member C
TC0100013837.hg.1	6.56	7.63	-2.1	0.0009	RIMS3	regulating synaptic membrane exocytosis 3
TC2000006864.hg.1	5.57	4.84	1.65	0.0249	RIN2	Transcript Identified by AceView, Entrez Gene ID(s) 54453
TC1300006623.hg.1	3.83	2.94	1.84	0.0032	RNF17	ring finger protein 17
TC0800010299.hg.1	8.3	8.97	-1.6	0.007	RNF170; MIR4469	ring finger protein 170; microRNA 4469
TC2200009340.hg.1	4.99	4.34	1.57	0.0138	RNF215	ring finger protein 215
TC1500009660.hg.1	4.05	3.1	1.93	0.0129	RORA	Jeck2013 ALT_ACCEPTOR, ALT_DONOR, coding, INTERNAL, intronic best transcript NM_134261
TC0900007593.hg.1	6.52	5.76	1.69	0.0072	RORB	RAR-related orphan receptor B
TC1000008765.hg.1	8.71	7.98	1.66	0.0043	RPEL1	ribulose-5-phosphate-3-epimerase-like 1
TC0900011576.hg.1	7.61	7	1.53	0.0404	RPL12	Zhang2013 ALT_ACCEPTOR, ALT_DONOR, coding, INTERNAL, intronic best transcript NM_000976
TSUnmapped00000435.hg.1	5.84	5.23	1.52	0.0178	RPS6KA1	ribosomal protein S6 kinase, 90kDa, polypeptide 1
TC2200009314.hg.1	6.45	7.21	-1.7	0.0068	RTN4R	reticulon 4 receptor
TC2000009851.hg.1	6.76	7.41	-1.57	0.0199	SAMD10	sterile alpha motif domain containing 10
TC0100009344.hg.1	11.64	12.55	-1.88	0.0068	SARS	seryl-tRNA synthetase
TC1700011431.hg.1	5	6.03	-2.04	0.0025	SCN4A	sodium channel, voltage gated, type IV alpha subunit
TC1200007641.hg.1	5.02	5.99	-1.96	0.0261	SCN8A	sodium channel, voltage gated, type VIII alpha subunit
TC0500011775.hg.1	5.33	4.73	1.52	0.0379	SEMA6A	sema domain, transmembrane domain (TM), and cytoplasmic domain, (semaphorin) 6A
TC0300010038.hg.1	6.28	5.53	1.68	0.0063	SENP5	Transcript Identified by AceView, Entrez Gene ID(s) 205564
TC1500007777.hg.1	6.4	7.19	-1.73	0.0022	SENP8	SUMO/sentrin peptidase family member, NEDD8 specific
TC0100018200.hg.1	6.7	7.92	-2.33	8.65e-05	SEPN1	selenoprotein N, 1
TC0500012025.hg.1	4.07	5.03	-1.94	0.0005	2008-09-01	septin 8
TSUnmapped00000211.hg.1	4.67	3.81	1.81	0.0006	SERTAD4	SERTA domain containing 4
TC0100007552.hg.1	9.86	10.94	-2.12	0.0028	SESN2	sestrin 2
TC0300009248.hg.1	6.61	5.75	1.81	0.008	SGEF	Transcript Identified by AceView, Entrez Gene ID(s) 26084
TC0600008622.hg.1	4.57	5.31	-1.68	0.0066	SH3BGRL2	SH3 domain binding glutamate-rich protein like 2
TC0400012977.hg.1	3.99	4.64	-1.57	0.0075	SH3D19	SH3 domain containing 19
TC1600011535.hg.1	8.34	9.03	-1.62	0.025	SIAH1	siah E3 ubiquitin protein ligase 1
TC1700012482.hg.1	4.41	5.21	-1.74	0.0203	SIRT7	sirtuin 7
TC1700010982.hg.1	3.74	4.41	-1.59	0.0084	SKAP1	src kinase associated phosphoprotein 1
TC0100016135.hg.1	12.13	12.78	-1.56	0.0051	SLAMF6	SLAM family member 6
TC1100010531.hg.1	4.7	3.92	1.71	0.0032	SLC1A2	solute carrier family 1 (glial high affinity glutamate transporter), member 2
TC0500007154.hg.1	4.72	4.02	1.62	0.0234	SLC1A3	solute carrier family 1 (glial high affinity glutamate transporter), member 3
TC0900011850.hg.1	4.47	3.72	1.68	0.0017	SLC2A6	solute carrier family 2 (facilitated glucose transporter), member 6
TC0400010024.hg.1	3.93	4.66	-1.65	0.021	SLC2A9	solute carrier family 2 (facilitated glucose transporter), member 9
TC0X00011206.hg.1	6.58	7.19	-1.52	0.0067	SLC10A3	solute carrier family 10, member 3
TC0800010945.hg.1	7.73	7.14	1.5	0.0259	SLC10A5	solute carrier family 10, member 5
TC1100011014.hg.1	4.21	5	-1.74	0.0074	SLC15A3	solute carrier family 15 (oligopeptide transporter), member 3
TC1700006721.hg.1	8.69	8.1	1.51	0.0126	SLC16A13	solute carrier family 16, member 13
TC0500012204.hg.1	6.68	5.94	1.67	0.0244	SLC23A1	solute carrier family 23 (ascorbic acid transporter), member 1
TC0500009076.hg.1	7.58	6.98	1.52	0.0205	SLC26A2	solute carrier family 26 (anion exchanger), member 2
TC1000007954.hg.1	6.73	7.36	-1.54	0.0151	SLC29A3	solute carrier family 29 (equilibrative nucleoside transporter), member 3
TC0900010910.hg.1	5.44	4.56	1.84	0.0028	SLC35D2	solute carrier family 35 (UDP-GlcNAc/UDP-glucose transporter), member D2
TC0200010330.hg.1	5.05	4.21	1.79	0.0121	SLC39A10	Transcript Identified by AceView, Entrez Gene ID(s) 57181
TC1100010893.hg.1	5.09	6.78	-3.24	2.43e-05	SLC43A1	solute carrier family 43 (amino acid system L transporter), member 1
TC0100017073.hg.1	7.89	7.24	1.58	0.0203	SLC45A3	solute carrier family 45, member 3
TC1300008468.hg.1	4.82	6.05	-2.35	0.0024	SLC46A3	solute carrier family 46, member 3
TC1700010425.hg.1	6.27	5.56	1.63	0.0148	SLFN12	schlafen family member 12
TC1300009376.hg.1	4.46	3.8	1.58	0.0121	SLITRK1	SLIT and NTRK-like family, member 1
TC2000006694.hg.1	8.87	9.49	-1.54	0.0124	SLX4IP	SLX4 interacting protein
TC0900006473.hg.1	5.38	6.08	-1.63	0.0378	SMARCA2	SWI/SNF related, matrix associated, actin dependent regulator of chromatin, subfamily a, member 2
TC0200011855.hg.1	4.43	3.58	1.8	0.0325	SMC6	Transcript Identified by AceView, Entrez Gene ID(s) 79677
TC0600006940.hg.1	7.43	8.03	-1.52	0.0084	SMIM13	small integral membrane protein 13
TC1900008969.hg.1	7.31	6.72	1.51	0.0116	SMIM17	small integral membrane protein 17
TC1600006926.hg.1	6.78	6.12	1.58	0.0021	SNN	stannin
TC0100009176.hg.1	4.26	3.58	1.6	0.0327	SNX7	sorting nexin 7
TC0400009519.hg.1	9.58	8.98	1.51	0.0071	SNX25	sorting nexin 25
TC1600006941.hg.1	5.58	6.32	-1.68	0.0358	SNX29	sorting nexin 29
TC1600007392.hg.1	4.26	5.07	-1.76	0.0106	SNX29P2; SNX29P1	sorting nexin 29 pseudogene 2; sorting nexin 29 pseudogene 1
TC0400012646.hg.1	3.74	4.8	-2.08	8.8e-05	SORBS2	Transcript Identified by AceView, Entrez Gene ID(s) 8470
TC0100015194.hg.1	8.07	8.73	-1.57	0.0145	SORT1	sortilin 1
TC1200010133.hg.1	3.48	4.15	-1.59	0.0292	SOX5	Transcript Identified by AceView, Entrez Gene ID(s) 6660
TC0400011263.hg.1	3.28	3.92	-1.56	0.0099	SPARCL1	SPARC like 1
TC1300006601.hg.1	6.05	6.68	-1.54	0.0143	SPATA13; C1QTNF9	spermatogenesis associated 13; C1q and tumor necrosis factor related protein 9
TC2100008461.hg.1	8.56	9.39	-1.78	0.002	SPATC1L	spermatogenesis and centriole associated 1-like
TC0700011574.hg.1	7.31	6.64	1.59	0.0084	SPDYE16	speedy/RINGO cell cycle regulator family member E16 [Source:HGNC Symbol;Acc:HGNC:51512]
TC2200009234.hg.1	9.04	9.72	-1.61	0.0129	SPECC1L-ADORA2A	SPECC1L-ADORA2A readthrough (NMD candidate)
TC1500009261.hg.1	7.52	8.2	-1.6	0.004	SPG11	spastic paraplegia 11 (autosomal recessive)
TC1300008614.hg.1	11.8	11.18	1.54	0.0066	SPG20	spastic paraplegia 20 (Troyer syndrome)
TC1600011449.hg.1	5.49	4.79	1.63	0.0073	SPIRE2	spire-type actin nucleation factor 2
TC1700006626.hg.1	10.95	11.73	-1.72	0.0224	SPNS3	spinster homolog 3 (Drosophila)
TC1600011460.hg.1	7.57	8.18	-1.52	0.0123	SPSB3	splA/ryanodine receptor domain and SOCS box containing 3
TC0300008991.hg.1	7.92	8.7	-1.71	0.0024	SPSB4	splA/ryanodine receptor domain and SOCS box containing 4
TC0300009789.hg.1	5.37	6.09	-1.66	0.0029	ST6GAL1	ST6 beta-galactosamide alpha-2,6-sialyltranferase 1
TC0300007484.hg.1	4.82	4.22	1.52	0.0365	STAB1	stabilin 1
TC0100013323.hg.1	8.67	9.27	-1.52	0.0283	STPG1	sperm-tail PG-rich repeat containing 1
TC1200009076.hg.1	9.29	9.89	-1.51	0.0037	SUDS3	SDS3 homolog, SIN3A corepressor complex component
TC1000008743.hg.1	5.88	5.03	1.79	0.0142	SUFU	Transcript Identified by AceView, Entrez Gene ID(s) 51684
TC2000007581.hg.1	3.75	4.46	-1.63	0.015	SULF2	Memczak2013 ANTISENSE, coding, INTERNAL, intronic best transcript NM_001161841
TC2100007964.hg.1	6.9	7.5	-1.52	0.0146	SYNJ1	synaptojanin 1
TC1500010796.hg.1	7.03	5.93	2.14	8.08e-05	SYNM	synemin, intermediate filament protein
TC2000009925.hg.1	8.51	9.47	-1.95	0.0093	SYS1-DBNDD2	SYS1-DBNDD2 readthrough (NMD candidate)
TC1200009927.hg.1	5.3	4.7	1.51	0.0239	TAS2R20	taste receptor, type 2, member 20
TC1200012763.hg.1	6.96	5.87	2.13	0.0012	TAS2R30; TAS2R43; PRR4	taste receptor, type 2, member 30; taste receptor, type 2, member 43; proline rich 4 (lacrimal)
TC1600009962.hg.1	4.66	5.27	-1.52	0.0112	TBC1D10B	TBC1 domain family, member 10B
TC2200009033.hg.1	4.21	3.6	1.53	0.0147	TBC1D22A-AS1	TBC1D22A antisense RNA 1
TC0300007206.hg.1	11.81	12.49	-1.61	0.024	TCAIM	T cell activation inhibitor, mitochondrial
TC0500009010.hg.1	6.49	5.04	2.74	5.63e-05	TCERG1	Transcript Identified by AceView, Entrez Gene ID(s) 10915
TC1400008349.hg.1	5.66	5.05	1.52	0.014	TECPR2	tectonin beta-propeller repeat containing 2
TC1100011754.hg.1	9.02	9.96	-1.92	0.0039	TENM4	teneurin transmembrane protein 4
TC1200012080.hg.1	7.68	8.31	-1.55	0.0469	TESC	tescalcin
TC1700009248.hg.1	9.23	9.83	-1.51	0.0204	TEX19	testis expressed 19
TC2200008629.hg.1	3.86	3.27	1.5	0.0327	TEX33	testis expressed 33
TC0600010777.hg.1	7.43	6.84	1.51	0.0307	TFAP2A	transcription factor AP-2 alpha (activating enhancer binding protein 2 alpha)
TC0300013687.hg.1	5.19	4.52	1.6	0.0406	TFRC	Transcript Identified by AceView, Entrez Gene ID(s) 7037
TC0100011621.hg.1	4.8	5.49	-1.61	0.0023	TGFB2; TGFB2-OT1	transforming growth factor beta 2; TGFB2 overlapping transcript 1
TC0500009223.hg.1	7.56	8.43	-1.82	0.0106	THG1L	tRNA-histidine guanylyltransferase 1-like
TC0100007800.hg.1	9.01	8.18	1.78	0.0086	THRAP3	Jeck2013 ALT_ACCEPTOR, ALT_DONOR, coding, INTERNAL, intronic best transcript NM_005119
TC2100008555.hg.1	6.74	5.99	1.69	0.0279	TIAM1	T-cell lymphoma invasion and metastasis 1
TC0600014194.hg.1	4.2	3.59	1.53	0.015	TIAM2	T-cell lymphoma invasion and metastasis 2
TC0900007680.hg.1	11.51	10.85	1.58	0.0017	TLE4	transducin-like enhancer of split 4
TC0300013990.hg.1	5.62	6.29	-1.6	0.0117	TLR9	toll-like receptor 9
TC0900010386.hg.1	10.24	9.43	1.76	0.0041	TMEM2	transmembrane protein 2
TC0X00009129.hg.1	3	3.69	-1.61	0.0054	TMEM27	transmembrane protein 27
TC0300011030.hg.1	5.12	5.93	-1.76	0.0036	TMEM89	transmembrane protein 89
TC0300013996.hg.1	8.45	7.84	1.53	0.0088	TMEM110-MUSTN1; TMEM110	TMEM110-MUSTN1 readthrough; transmembrane protein 110
TC1200011961.hg.1	7.13	7.97	-1.79	0.0082	TMEM116	transmembrane protein 116
TC0X00008811.hg.1	3.97	4.58	-1.52	0.0376	TMEM187	transmembrane protein 187
TC0400012989.hg.1	7.78	8.67	-1.85	0.0005	TMEM192	transmembrane protein 192
TC1800008281.hg.1	7.17	6.27	1.87	0.0036	TMEM241	transmembrane protein 241
TC1500007238.hg.1	7.4	6.7	1.62	0.002	TMOD2	tropomodulin 2 (neuronal)
TC0100018488.hg.1	4.49	5.12	-1.55	0.0067	TMOD4	tropomodulin 4 (muscle)
TC2100007676.hg.1	3.15	3.74	-1.5	0.0253	TMPRSS15	transmembrane protease, serine 15
TC1300010000.hg.1	5.17	4.49	1.61	0.0106	TNFSF13B	tumor necrosis factor (ligand) superfamily, member 13b
TC1100010643.hg.1	6.48	5.79	1.62	0.0275	TP53I11	Memczak2013 ALT_ACCEPTOR, ALT_DONOR, coding, INTERNAL, intronic best transcript NM_001076787
TC1600007575.hg.1	4.48	5.82	-2.53	0.0003	TP53TG3D	TP53 target 3D
TC0600008655.hg.1	5.37	6.26	-1.85	0.0024	TPBG	trophoblast glycoprotein
TC0300013913.hg.1	5.74	5.15	1.5	0.0357	TPRG1	tumor protein p63 regulated 1
TC0900012294.hg.1	5.78	4.8	1.97	0.0007	TPRN	taperin
TC0200006757.hg.1	7.16	8.12	-1.95	0.0003	TRIB2	tribbles pseudokinase 2
TC2000006444.hg.1	8.56	9.32	-1.7	0.0302	TRIB3	tribbles pseudokinase 3
TC1100009971.hg.1	4.1	3.51	1.5	0.0095	TRIM3	tripartite motif containing 3
TC1700011277.hg.1	6.92	6.11	1.74	0.0417	TRIM37	Transcript Identified by AceView, Entrez Gene ID(s) 4591
TC1700012334.hg.1	6.31	5.31	2	0.0044	TRPV1	transient receptor potential cation channel, subfamily V, member 1
TC0X00010329.hg.1	8.84	9.58	-1.68	0.0176	TSPAN6	tetraspanin 6
TC0700012416.hg.1	5.51	4.67	1.79	0.0132	TSPAN12	tetraspanin 12
TC0700006783.hg.1	7.08	6.27	1.75	0.0474	TSPAN13	tetraspanin 13
TC0200012617.hg.1	5.48	4.7	1.72	0.0071	TSPYL6	TSPY-like 6
TC1600009035.hg.1	9.12	9.74	-1.54	0.027	TSR3	TSR3, 20S rRNA accumulation, homolog (S. cerevisiae)
TC1400010708.hg.1	3.59	4.31	-1.65	0.0025	TTC5	tetratricopeptide repeat domain 5
TC0100006492.hg.1	6.56	5.51	2.08	0.0013	TTLL10	tubulin tyrosine ligase-like family member 10
TC0900011423.hg.1	7.77	8.59	-1.76	0.0007	TTLL11	tubulin tyrosine ligase-like family member 11
TC2000007456.hg.1	8.01	8.63	-1.54	0.0136	TTPAL	tocopherol (alpha) transfer protein-like
TC0600012883.hg.1	11.15	11.89	-1.67	0.0102	TUBE1	tubulin, epsilon 1
TC0100015598.hg.1	8.52	9.79	-2.42	0.0019	TXNIP	thioredoxin interacting protein
TC0100008599.hg.1	3.76	2.98	1.72	0.005	UBE2U	ubiquitin-conjugating enzyme E2U (putative)
TC1200008799.hg.1	6.42	5.59	1.78	0.0071	UBE3B	Transcript Identified by AceView, Entrez Gene ID(s) 89910
TC0800012290.hg.1	6.99	7.75	-1.68	0.0109	UBXN8	UBX domain protein 8
TC0500010491.hg.1	3.81	4.53	-1.65	0.0069	UGT3A2	UDP glycosyltransferase 3 family, polypeptide A2
TC0600009819.hg.1	6.42	5.69	1.65	0.0054	ULBP2	UL16 binding protein 2
TC0X00009451.hg.1	3.52	4.11	-1.5	0.0166	USP9X	Memczak2013 ANTISENSE, CDS, coding, INTERNAL best transcript NM_001039590
TC1300008424.hg.1	7.65	8.53	-1.85	0.0009	USP12	ubiquitin specific peptidase 12
TC0X00008884.hg.1	9.57	10.23	-1.58	0.0038	VAMP7	vesicle associated membrane protein 7
TC0Y00006858.hg.1	10.1	10.74	-1.56	0.0039	VAMP7	Homo sapiens vesicle-associated membrane protein 7 (VAMP7), transcript variant 2, mRNA.; Homo sapiens vesicle-associated membrane protein 7 (VAMP7), transcript variant 3, mRNA.; Homo sapiens vesicle-associated membrane protein 7 (VAMP7), transcript variant 1, mRNA.; Homo sapiens vesicle-associated membrane protein 7 (VAMP7), transcript variant 4, non-coding RNA.; Homo sapiens vesicle-associated m…
TC0600014100.hg.1	6.31	7.14	-1.78	0.0061	VARS2	valyl-tRNA synthetase 2, mitochondrial
TC0100011552.hg.1	7.68	8.27	-1.5	0.0242	VASH2	vasohibin 2
TC1900008329.hg.1	7.34	8.16	-1.76	0.0015	VASP	vasodilator-stimulated phosphoprotein
TC0300009728.hg.1	4.28	4.97	-1.61	0.0265	VPS8	Transcript Identified by AceView, Entrez Gene ID(s) 23355
TC1500009669.hg.1	8.86	8.28	1.5	0.0055	VPS13C	vacuolar protein sorting 13 homolog C (S. cerevisiae)
TC0100006884.hg.1	7.36	6.74	1.53	0.0228	VPS13D	vacuolar protein sorting 13 homolog D (S. cerevisiae)
TC0100018471.hg.1	8.38	9.05	-1.59	0.0148	WARS2	tryptophanyl tRNA synthetase 2, mitochondrial
TC0200015870.hg.1	6.95	7.72	-1.69	0.0026	WDFY1	WD repeat and FYVE domain containing 1
TC0300014077.hg.1	5.73	4.69	2.06	0.0009	WDR49	WD repeat domain 49
TC1500010140.hg.1	5.8	6.41	-1.52	0.0287	WDR61	WD repeat domain 61
TC1900009487.hg.1	7.97	8.6	-1.55	0.0138	XAB2	XPA binding protein 2
TC2200009277.hg.1	6.87	7.77	-1.86	0.0025	XPNPEP3	X-prolyl aminopeptidase 3, mitochondrial
TC0100013630.hg.1	7.59	6.9	1.62	0.0366	YARS	Transcript Identified by AceView, Entrez Gene ID(s) 8565
TC1400010628.hg.1	4.96	4.37	1.51	0.0212	YLPM1	YLP motif containing 1
TC1900007876.hg.1	6.83	6.21	1.54	0.0161	ZBTB32	zinc finger and BTB domain containing 32
TC0200008911.hg.1	5.92	7.07	-2.21	0.0088	ZC3H6	zinc finger CCCH-type containing 6
TC0200013899.hg.1	10.45	11.06	-1.53	0.0151	ZC3H8	zinc finger CCCH-type containing 8
TC0700012760.hg.1	9.73	10.37	-1.55	0.0071	ZC3HAV1L	zinc finger CCCH-type, antiviral 1-like
TC0300006898.hg.1	3.47	5.08	-3.04	0.0006	ZCWPW2	zinc finger, CW type with PWWP domain 2
TC1900011875.hg.1	6.75	5.93	1.76	0.0031	ZNF20	zinc finger protein 20
TC1200012734.hg.1	6.33	7.11	-1.73	0.0021	ZNF26	zinc finger protein 26
TC1900007826.hg.1	6.31	6.91	-1.52	0.0165	ZNF30	zinc finger protein 30
TC1000010411.hg.1	11.14	11.79	-1.57	0.0222	ZNF33B	zinc finger protein 33B
TC1900011925.hg.1	8.79	7.99	1.74	0.0026	ZNF91	zinc finger protein 91
TC0100018091.hg.1	10.45	9.85	1.52	0.0305	ZNF124	zinc finger protein 124
TC1500010872.hg.1	6.58	7.36	-1.73	0.0095	ZNF280D	zinc finger protein 280D
TC2000007167.hg.1	4.66	4.02	1.56	0.009	ZNF341	zinc finger protein 341
TC0500013221.hg.1	4.07	4.99	-1.89	0.0011	ZNF474	zinc finger protein 474
TC1900010580.hg.1	7.41	6.75	1.57	0.029	ZNF573	Transcript Identified by AceView, Entrez Gene ID(s) 126231
TC0400006433.hg.1	10.39	11.13	-1.67	0.0118	ZNF595	zinc finger protein 595
TC0X00011364.hg.1	3.92	4.65	-1.66	0.0215	ZNF630	zinc finger protein 630
TC0900007452.hg.1	5.95	6.61	-1.59	0.0104	ZNF658	zinc finger protein 658
TC1900011667.hg.1	9.07	8.37	1.62	0.025	ZNF700	zinc finger protein 700
TC1900011951.hg.1	7.9	7.16	1.67	0.0115	ZNF780B	zinc finger protein 780B
TC0300008198.hg.1	4.54	5.13	-1.51	0.0176	ZPLD1	zona pellucida-like domain containing 1
TC1900011507.hg.1	3.63	4.28	-1.57	0.0113	ZSCAN5B	zinc finger and SCAN domain containing 5B
TC0600011252.hg.1	5.49	6.15	-1.58	0.0229	ZSCAN31	zinc finger and SCAN domain containing 31

## Sheet: S3
Table S3. Genes (N=721) differentially expressed upon shBMAL1 in RPMI-8402
ID	RPMI shCLOCK Avg (log2)	RPMI CTRL Avg (log2)	Fold Change	P-val	Gene Symbol	Description
TC0900011072.hg.1	7.32	6.58	1.67	0.0084	ABCA1	ATP binding cassette subfamily A member 1
TC0100017666.hg.1	11.57	12.3	-1.66	0.0014	ABCB10	ATP binding cassette subfamily B member 10
TC0600008087.hg.1	7.34	8	-1.58	0.0101	ABCC10	ATP binding cassette subfamily C member 10
TC0100009101.hg.1	5.69	4.81	1.84	0.0017	ABCD3	Transcript Identified by AceView, Entrez Gene ID(s) 5825
TC0300007194.hg.1	6.82	6.19	1.54	0.0263	ABHD5	abhydrolase domain containing 5
TC1500008043.hg.1	5.13	4.16	1.95	0.0111	ABHD17C	abhydrolase domain containing 17C
TC1000011904.hg.1	10.01	9.35	1.57	0.0041	ABLIM1	actin binding LIM protein 1
TC1600011515.hg.1	8.51	7.84	1.6	0.0423	AC009133.12; PAGR1	novel transcript, antisense to C16orf53 and MVP; PAXIP1 associated glutamate-rich protein 1 [Source:HGNC Symbol;Acc:HGNC:28707]
TC0200006440.hg.1	9.96	11.1	-2.2	0.0003	ACP1	acid phosphatase 1, soluble
TC1100012712.hg.1	3.84	4.5	-1.58	0.0209	ACRV1	acrosomal vesicle protein 1
TC0300007077.hg.1	8.17	8.79	-1.53	0.0069	ACVR2B	activin A receptor type IIB
TC1500009574.hg.1	10.81	11.79	-1.97	0.0021	ADAM10	ADAM metallopeptidase domain 10
TC0400012798.hg.1	5.22	5.98	-1.69	0.0041	ADGRL3	adhesion G protein-coupled receptor L3
TC1400008452.hg.1	4.55	3.83	1.65	0.0097	ADSSL1	adenylosuccinate synthase like 1
TC0X00008674.hg.1	6.22	7.05	-1.77	0.0126	AFF2	AF4/FMR2 family, member 2
TC0700009693.hg.1	7.66	8.29	-1.54	0.0321	AGAP3	ArfGAP with GTPase domain, ankyrin repeat and PH domain 3
TC1100010760.hg.1	6.45	5.31	2.2	0.0006	AGBL2	ATP/GTP binding protein-like 2
TC0X00008207.hg.1	4.48	3.78	1.63	0.0036	AGTR2	angiotensin II receptor, type 2
TC0900008982.hg.1	7.24	6.24	1.99	0.0052	AIF1L	allograft inflammatory factor 1-like
TC1400008118.hg.1	5.47	6.15	-1.61	0.017	AK7	adenylate kinase 7
TC1400010377.hg.1	7.63	8.43	-1.75	0.0064	AKT1	v-akt murine thymoma viral oncogene homolog 1
TC1400009684.hg.1	5.42	6.06	-1.56	0.0171	ALDH6A1	aldehyde dehydrogenase 6 family, member A1
TC0100016260.hg.1	9.23	10.01	-1.72	0.0022	ALDH9A1	aldehyde dehydrogenase 9 family, member A1
TC1300006770.hg.1	7.03	8.26	-2.35	0.0001	ALOX5AP	arachidonate 5-lipoxygenase-activating protein
TC0500013297.hg.1	6.92	7.5	-1.5	0.0158	AMACR	alpha-methylacyl-CoA racemase
TC1200008526.hg.1	5.51	6.12	-1.53	0.0122	AMDHD1	amidohydrolase domain containing 1
TC0300013979.hg.1	6.11	7	-1.86	0.0034	AMIGO3	adhesion molecule with Ig-like domain 3
TC1100012009.hg.1	4.49	5.21	-1.65	0.0215	AMOTL1	Memczak2013 ANTISENSE, coding, INTERNAL, UTR3 best transcript NM_130847
TC1100013084.hg.1	5	6.93	-3.82	4.26e-07	AMOTL1	angiomotin like 1
TC1900009607.hg.1	5.39	6.15	-1.69	0.0157	ANGPTL6	angiopoietin like 6
TC0200007908.hg.1	8.52	9.28	-1.69	0.0053	ANTXR1	anthrax toxin receptor 1
TC0700010751.hg.1	7.31	6.57	1.67	0.0093	AOAH	acyloxyacyl hydrolase (neutrophil)
TC1900007268.hg.1	7.63	6.76	1.83	0.0046	AP1M1	Memczak2013 ALT_ACCEPTOR, ALT_DONOR, coding, INTERNAL, intronic best transcript NM_032493
TC0X00009139.hg.1	7.17	7.76	-1.5	0.0148	AP1S2	adaptor-related protein complex 1 sigma 2 subunit
TC1100008382.hg.1	7.94	7.22	1.64	0.0251	ARHGEF17	Rho guanine nucleotide exchange factor 17
TC0600013667.hg.1	6.27	5.18	2.13	4.95e-05	ARID1B	Memczak2013 ANTISENSE, CDS, coding, INTERNAL best transcript NM_017519
TC0500010731.hg.1	5.77	5	1.7	0.0196	ARL15	ADP-ribosylation factor like GTPase 15
TC1500008038.hg.1	5.15	5.92	-1.71	0.0074	ARNT2; MIR5572	aryl-hydrocarbon receptor nuclear translocator 2; microRNA 5572
TC0500011448.hg.1	10.2	10.83	-1.55	0.0277	ARRDC3	arrestin domain containing 3
TC0X00011353.hg.1	8.88	9.57	-1.62	0.0076	ASB9	ankyrin repeat and SOCS box containing 9
TC1000010980.hg.1	11.81	12.43	-1.53	0.0097	ASCC1	activating signal cointegrator 1 complex subunit 1
TC1000010982.hg.1	5.64	6.43	-1.73	0.0158	ASCC1	Transcript Identified by AceView, Entrez Gene ID(s) 51008
TC1000012575.hg.1	12.32	12.98	-1.58	0.0103	ATAD1	ATPase family, AAA domain containing 1
TC1900008564.hg.1	9.98	11.04	-2.08	0.0066	ATF5; MIR4751	activating transcription factor 5; microRNA 4751
TC1100011192.hg.1	8.44	9.04	-1.52	0.0113	ATG2A	autophagy related 2A
TSUnmapped00000109.hg.1	4.83	4.17	1.58	0.0216	ATG16L1	autophagy related 16-like 1
TC0100010543.hg.1	7.93	7.33	1.51	0.0172	ATP1B1	ATPase, Na+/K+ transporting, beta 1 polypeptide
TC1700007890.hg.1	7.53	6.15	2.59	0.0005	ATP6V0A1; MIR5010	ATPase, H+ transporting, lysosomal V0 subunit a1; microRNA 5010
TC1500009377.hg.1	3.72	3.07	1.58	0.0074	ATP8B4	ATPase, class I, type 8B, member 4
TC1300008084.hg.1	5.46	6.22	-1.7	0.0379	ATP11A	ATPase, class VI, type 11A
TC0300013563.hg.1	4.58	5.19	-1.52	0.006	ATP13A5	ATPase type 13A5
TC1600011426.hg.1	8.52	9.29	-1.71	0.011	ATXN1L	ataxin 1-like
TC1400010779.hg.1	5.32	5.91	-1.5	0.0376	ATXN3	ataxin 3
TC1700010816.hg.1	8.37	7.55	1.76	0.0082	ATXN7L3	ataxin 7-like 3
TC0X00007532.hg.1	4.83	4.17	1.58	0.0494	AWAT1	acyl-CoA wax alcohol acyltransferase 1
TC0900009855.hg.1	9.18	8.45	1.67	0.0037	BAG1	BCL2-associated athanogene
TC0600008350.hg.1	6.28	6.91	-1.55	0.0143	BAG2	BCL2-associated athanogene 2
TC1600007513.hg.1	7.23	7.95	-1.65	0.0042	BCKDK	branched chain ketoacid dehydrogenase kinase
TC0300006483.hg.1	10.97	10.33	1.56	0.0448	BHLHE40	basic helix-loop-helix family, member e40
TC0800006746.hg.1	9.82	10.8	-1.97	0.0028	BLK	BLK proto-oncogene, Src family tyrosine kinase
TC0700007352.hg.1	7.87	7.27	1.52	0.0329	BLVRA	biliverdin reductase A
TC1000012329.hg.1	6.57	7.45	-1.84	0.006	BNIP3	BCL2/adenovirus E1B 19kDa interacting protein 3
TC0600006659.hg.1	6.42	5.71	1.63	0.0043	BPHL	biphenyl hydrolase-like (serine hydrolase)
TC0700008495.hg.1	4.53	5.19	-1.57	0.0132	BUD31	Transcript Identified by AceView, Entrez Gene ID(s) 8896
TC1100009240.hg.1	7.36	6.76	1.52	0.0166	C2CD2L	C2CD2-like
TC0300013977.hg.1	7.66	6.88	1.72	0.0068	C3orf62	chromosome 3 open reading frame 62
TC0700013543.hg.1	8.84	9.53	-1.61	0.0122	C7orf25	chromosome 7 open reading frame 25
TC0700012296.hg.1	9.03	9.68	-1.56	0.0036	C7orf60	chromosome 7 open reading frame 60
TC0800011074.hg.1	9.56	10.23	-1.59	0.0087	C8orf88	chromosome 8 open reading frame 88
TC0900009040.hg.1	6.52	7.2	-1.61	0.007	C9orf9	chromosome 9 open reading frame 9
TC0900011232.hg.1	4.63	5.29	-1.58	0.0034	C9orf147; HSDL2	Transcript Identified by AceView, Entrez Gene ID(s) 100133204; Salzman2013 ANTISENSE, CDS, coding, downstream_end, intronic, OVCODE, OVERLAPTX, OVEXON, UTR3 best transcript NM_032303; chromosome 9 open reading frame 147; chromosome 9 open reading frame 147 [Source:HGNC Symbol;Acc:HGNC:31438]
TC1200011083.hg.1	3.38	4.07	-1.62	0.0025	C12orf56	chromosome 12 open reading frame 56
TC1500006920.hg.1	4.58	3.85	1.65	0.0064	C15orf54	chromosome 15 open reading frame 54
TC1600011358.hg.1	6.07	6.98	-1.88	0.0076	C16orf45	chromosome 16 open reading frame 45
TC1600009937.hg.1	8.07	9.32	-2.38	0.0016	C16orf54	chromosome 16 open reading frame 54
TC1600010028.hg.1	11.06	11.72	-1.58	0.0107	C16orf58	chromosome 16 open reading frame 58
TC1900006525.hg.1	10.26	9.57	1.61	0.0014	C19orf24	chromosome 19 open reading frame 24
TC1900007398.hg.1	6.21	5.55	1.58	0.006	C19orf60	chromosome 19 open reading frame 60
TC0700012444.hg.1	3.77	4.39	-1.54	0.0057	CADPS2	Ca++-dependent secretion activator 2
TC0200015193.hg.1	3.97	4.6	-1.55	0.0084	CALCRL	calcitonin receptor like receptor
TC1000009666.hg.1	7.26	6.54	1.65	0.0087	CALML5	calmodulin-like 5
TC0200016610.hg.1	6.74	6.06	1.6	0.0229	CAPN10	calpain 10
TC1100009824.hg.1	10.11	11.16	-2.07	0.0028	CARS	cysteinyl-tRNA synthetase
TC1400008758.hg.1	4.12	3.46	1.58	0.0053	CBLN3	cerebellin 3 precursor
TC0400012375.hg.1	10.01	10.73	-1.65	0.0438	CBR4	carbonyl reductase 4
TC0300009866.hg.1	3.37	4.24	-1.82	0.0016	CCDC50	coiled-coil domain containing 50
TC1400010171.hg.1	9.06	8.18	1.84	0.0068	CCDC85C	coiled-coil domain containing 85C
TC1200012863.hg.1	10.09	10.71	-1.53	0.044	CCDC92	coiled-coil domain containing 92
TC1800007595.hg.1	6.36	7.07	-1.63	0.0194	CCDC102B	coiled-coil domain containing 102B
TC0X00007213.hg.1	6.95	7.57	-1.53	0.0134	CCDC120	coiled-coil domain containing 120
TC0700009065.hg.1	6.91	6.25	1.58	0.0217	CCDC136	coiled-coil domain containing 136
TC0300006985.hg.1	5.25	6.23	-1.98	0.0008	CCR4	chemokine (C-C motif) receptor 4
TC0300007096.hg.1	5.68	6.64	-1.94	0.0017	CCR8	chemokine (C-C motif) receptor 8
TC0300007247.hg.1	8.35	9.63	-2.43	0.0005	CCR9	chemokine (C-C motif) receptor 9
TC1100007787.hg.1	10.39	11.03	-1.56	0.0214	CD6	CD6 molecule
TC1200006604.hg.1	5.85	6.88	-2.05	0.0009	CD9	CD9 molecule
TC1100007273.hg.1	11.85	11.24	1.53	0.0139	CD44	CD44 molecule (Indian blood group)
TC0100016139.hg.1	7.49	8.16	-1.59	0.0095	CD48	CD48 molecule
TC0100016137.hg.1	9.32	8.48	1.79	0.0007	CD84	CD84 molecule
TC0Y00006476.hg.1	14.06	14.68	-1.53	0.0088	CD99	Homo sapiens CD99 molecule (CD99), transcript variant 2, mRNA.; Homo sapiens CD99 molecule (CD99), transcript variant 3, mRNA.; Homo sapiens CD99 molecule (CD99), transcript variant 1, mRNA.; CD99 molecule [Source:HGNC Symbol;Acc:HGNC:7082]; Homo sapiens CD99 molecule, mRNA (cDNA clone MGC:2282 IMAGE:3161673), complete cds.; Homo sapiens CD99 molecule, mRNA (cDNA clone MGC:3938 IMAGE:2906143), co…
TC1700011704.hg.1	4.94	4.34	1.51	0.0278	CD300E	CD300e molecule
TC0500010342.hg.1	3.63	4.31	-1.6	0.0398	CDH9	cadherin 9, type 2 (T1-cadherin)
TC1800008943.hg.1	3.31	3.94	-1.55	0.0048	CDH19	cadherin 19, type 2
TC0100011333.hg.1	7.05	7.69	-1.56	0.0081	CDK18	cyclin-dependent kinase 18
TC0400011043.hg.1	4.16	4.76	-1.52	0.0348	CDKL2	cyclin-dependent kinase-like 2 (CDC2-related kinase)
TC1100009813.hg.1	6.55	7.17	-1.53	0.0134	CDKN1C	cyclin-dependent kinase inhibitor 1C (p57, Kip2)
TC0X00010982.hg.1	7.92	6.85	2.1	0.0017	CDR1	cerebellar degeneration related protein 1
TC0X00008596.hg.1	15.18	14.32	1.82	0.0007	CDR1; CDR1-AS	Memczak2013 ANTISENSE, CDS, coding, downstream_end, upstream_start, UTR3, UTR5 best transcript NM_004065; CDR1 antisense RNA; CDR1 antisense RNA [Source:HGNC Symbol;Acc:HGNC:48926]
TC1600008845.hg.1	9.9	10.72	-1.76	0.0016	CDT1	chromatin licensing and DNA replication factor 1
TC0500013146.hg.1	5.15	4.19	1.95	0.0023	CEP72	centrosomal protein 72kDa
TC0700008295.hg.1	3.56	4.17	-1.52	0.007	CFAP69	cilia and flagella associated protein 69
TC1500010723.hg.1	9.24	11.05	-3.5	8.46e-07	CHAC1	ChaC glutathione-specific gamma-glutamylcyclotransferase 1
TC0100009403.hg.1	5.42	6.28	-1.81	0.001	CHI3L2	chitinase 3-like 2
TC2100006674.hg.1	5.26	5.94	-1.61	0.0107	CHODL	chondrolectin
TC0100018366.hg.1	4.02	4.62	-1.52	0.0197	CHRM3	cholinergic receptor, muscarinic 3
TC1500010151.hg.1	3.33	4.37	-2.05	0.0001	CHRNA3	cholinergic receptor, nicotinic alpha 3
TC1400010623.hg.1	8.07	8.69	-1.53	0.0063	CHURC1-FNTB	CHURC1-FNTB readthrough
TC1600011408.hg.1	12.11	12.77	-1.58	0.0395	CKLF; CKLF-CMTM1	chemokine-like factor; CKLF-CMTM1 readthrough
TC1600011406.hg.1	8.11	8.84	-1.66	0.0234	CKLF-CMTM1	CKLF-CMTM1 readthrough
TC0300010680.hg.1	5.29	4.59	1.62	0.05	CLASP2	Transcript Identified by AceView, Entrez Gene ID(s) 23122
TC0100008922.hg.1	4.28	4.95	-1.6	0.0029	CLCA1	chloride channel accessory 1
TC0100018180.hg.1	4.9	5.54	-1.57	0.0038	CLCNKA	chloride channel, voltage-sensitive Ka
TC0300009474.hg.1	3.45	4.07	-1.54	0.0027	CLDN11	claudin 11
TC1200009891.hg.1	5.96	4.98	1.97	0.0006	CLEC7A	C-type lectin domain family 7, member A
TC0200012639.hg.1	5.88	5.12	1.69	0.0084	CLHC1	clathrin heavy chain linker domain containing 1
TC2200007952.hg.1	6.7	5.98	1.65	0.0162	CLTCL1	clathrin, heavy chain-like 1
TC1600011343.hg.1	7.62	8.29	-1.59	0.0321	CLUAP1	clusterin associated protein 1
TC1600008128.hg.1	8.86	9.61	-1.68	0.0163	CMTM3	CKLF-like MARVEL transmembrane domain containing 3
TC0300006968.hg.1	3.98	4.62	-1.56	0.0056	CMTM7	CKLF-like MARVEL transmembrane domain containing 7
TC1600007803.hg.1	9.59	10.26	-1.59	0.0041	CNEP1R1	CTD nuclear envelope phosphatase 1 regulatory subunit 1
TC1900006507.hg.1	5.83	4.86	1.96	0.0001	CNN2	calponin 2
TC0300006978.hg.1	10.12	10.71	-1.5	0.0068	CNOT10	CCR4-NOT transcription complex subunit 10
TC1700006782.hg.1	6.62	5.95	1.59	0.0388	CNTROB	Transcript Identified by AceView, Entrez Gene ID(s) 116840
TC0600012247.hg.1	3.63	4.46	-1.78	0.0021	COL9A1	collagen, type IX, alpha 1
TC0300013947.hg.1	4.97	4.36	1.53	0.0196	COLQ	collagen-like tail subunit (single strand of homotrimer) of asymmetric acetylcholinesterase
TC1600007448.hg.1	12.25	12.87	-1.54	0.0093	CORO1A	coronin, actin binding protein, 1A
TC0300009122.hg.1	13.21	10.3	7.55	1.22e-09	CPA3	carboxypeptidase A3 (mast cell)
TC0700009134.hg.1	4.19	4.9	-1.64	0.0134	CPA4	carboxypeptidase A4
TC0100007091.hg.1	7.81	7.19	1.54	0.0439	CROCC	Zhang2013 ALT_ACCEPTOR, ALT_DONOR, coding, INTERNAL, intronic best transcript NM_014675
TC1100012994.hg.1	4.69	4.1	1.5	0.0487	CRY2	cryptochrome circadian clock 2
TC2200006917.hg.1	5.58	4.99	1.51	0.012	CRYBB2	crystallin beta B2
TC1300008253.hg.1	5.19	5.85	-1.58	0.0036	CRYL1	crystallin lambda 1
TC0Y00007331.hg.1	4.17	3.34	1.77	0.0004	CSPG4P1Y	chondroitin sulfate proteoglycan 4 pseudogene 1, Y-linked
TC0100014755.hg.1	8.63	9.26	-1.54	0.028	CTBS	chitobiase, di-N-acetyl-
TC0500008794.hg.1	9.09	7.73	2.56	2.72e-05	CTNNA1	catenin (cadherin-associated protein), alpha 1
TC1700006585.hg.1	7.06	7.71	-1.57	0.0334	CTNS	cystinosin, lysosomal cystine transporter
TC0800009619.hg.1	10.42	9.44	1.97	0.001	CTSB	cathepsin B
TC1700010548.hg.1	9.27	8.65	1.54	0.0036	CWC25	CWC25 spliceosome-associated protein homolog
TC0300010775.hg.1	4.8	5.4	-1.52	0.0177	CX3CR1	chemokine (C-X3-C motif) receptor 1
TC2100006659.hg.1	4.3	4.91	-1.54	0.0195	CXADR	coxsackie virus and adenovirus receptor
TC0X00007582.hg.1	7.31	6.55	1.69	0.0113	CXorf49B	chromosome X open reading frame 49B
TC0X00010012.hg.1	7.82	6.46	2.56	0.0001	CXorf49B; CXorf49	chromosome X open reading frame 49B; chromosome X open reading frame 49
TC0X00009980.hg.1	9.81	9.23	1.5	0.0263	CXorf65	chromosome X open reading frame 65
TC1700006612.hg.1	6.85	6.06	1.72	0.0175	CYB5D2	Transcript Identified by AceView, Entrez Gene ID(s) 124936
TC1100010003.hg.1	5.62	6.21	-1.51	0.0246	CYB5R2	cytochrome b5 reductase 2
TC1500008703.hg.1	5.72	6.69	-1.97	0.0229	CYFIP1	cytoplasmic FMR1 interacting protein 1
TC0500008849.hg.1	9.63	10.23	-1.52	0.014	CYSTM1	cysteine-rich transmembrane module containing 1
TC0100018445.hg.1	5.29	4.52	1.7	0.0043	DAB1	Dab, reelin signal transducer, homolog 1 (Drosophila)
TC1300009218.hg.1	4.45	5.21	-1.7	0.0039	DACH1	dachshund family transcription factor 1
TC1000007990.hg.1	9.11	9.94	-1.78	0.016	DDIT4	DNA damage inducible transcript 4
TC0X00008514.hg.1	7.32	6.57	1.68	0.0022	DDX26B	DEAD/H (Asp-Glu-Ala-Asp/His) box polypeptide 26B
TC0600011615.hg.1	5.83	6.54	-1.64	0.0075	DEF6	Memczak2013 ANTISENSE, CDS, coding, INTERNAL best transcript NM_022047
TC0800006621.hg.1	2.93	3.73	-1.75	0.0063	DEFB104A; DEFB104B	defensin, beta 104A; defensin, beta 104B
TC0800009625.hg.1	3.79	4.5	-1.63	0.0025	DEFB136	defensin, beta 136
TC0700012813.hg.1	6.23	5.46	1.71	0.0207	DENND2A	DENN/MADD domain containing 2A
TC2200008832.hg.1	10.93	10.1	1.78	0.0073	DESI1	desumoylating isopeptidase 1
TC0200010116.hg.1	5.43	4.78	1.58	0.0059	DFNB59	deafness, autosomal recessive 59
TC2200008033.hg.1	5.49	6.1	-1.53	0.0183	DGCR6L	DiGeorge syndrome critical region gene 6-like
TC2200006638.hg.1	6.11	5.08	2.05	0.0074	DGCR8	Zhang2013 ALT_ACCEPTOR, ALT_DONOR, coding, INTERNAL, intronic best transcript NM_022720
TC1700008357.hg.1	7.87	7.27	1.52	0.0148	DGKE	diacylglycerol kinase, epsilon 64kDa
TC2100007467.hg.1	9.62	8.8	1.78	0.001	DIP2A	disco-interacting protein 2 homolog A
TC1800006526.hg.1	3.59	4.24	-1.57	0.0211	DLGAP1	Memczak2013 ANTISENSE, coding, INTERNAL, intronic best transcript NM_001242765
TC0500010150.hg.1	4.14	4.77	-1.55	0.0079	DNAH5	Transcript Identified by AceView, Entrez Gene ID(s) 1767
TC0900006961.hg.1	15.07	14.32	1.67	0.0228	DNAJA1	DnaJ (Hsp40) homolog, subfamily A, member 1
TC1900009824.hg.1	12.01	11.14	1.83	0.0019	DNAJB1	DnaJ (Hsp40) homolog, subfamily B, member 1
TC0300013912.hg.1	9.62	9.01	1.52	0.0361	DNAJB11	DnaJ (Hsp40) homolog, subfamily B, member 11
TC2200009355.hg.1	7.34	8.09	-1.67	0.0131	DNAL4	dynein, axonemal, light chain 4
TC0X00011198.hg.1	7.53	8.24	-1.64	0.0098	DNASE1L1	deoxyribonuclease I-like 1
TC0800007057.hg.1	8.89	9.74	-1.81	0.0035	DOCK5	dedicator of cytokinesis 5
TC0900011665.hg.1	6.75	6.04	1.64	0.0348	DOLK	dolichol kinase
TC1700006533.hg.1	8.28	7.55	1.65	0.0022	DPH1; OVCA2	diphthamide biosynthesis 1; ovarian tumor suppressor candidate 2
TC0500012909.hg.1	4.09	4.94	-1.8	0.0214	DRD1	dopamine receptor D1
TC0300011152.hg.1	7.96	7.08	1.83	0.0072	DUSP7	dual specificity phosphatase 7
TSUnmapped00000107.hg.1	6.34	7.52	-2.27	0.0005	DUSP16	dual specificity phosphatase 16
TSUnmapped00000144.hg.1	6.5	5.67	1.77	0.0072	DUSP16	dual specificity phosphatase 16
TC1100008927.hg.1	4.37	5.03	-1.58	0.0086	DYNC2H1	dynein, cytoplasmic 2, heavy chain 1
TC0300008289.hg.1	10.07	10.65	-1.5	0.0443	DZIP3	DAZ interacting zinc finger protein 3
TC2000006520.hg.1	7.16	6.31	1.8	0.005	EBF4	early B-cell factor 4
TC2000009905.hg.1	5.71	4.89	1.77	0.0029	EFCAB8	EF-hand calcium binding domain 8
TC1300008706.hg.1	4.91	5.6	-1.61	0.0211	ELF1	Transcript Identified by AceView, Entrez Gene ID(s) 1997; 100128628
TC1300008708.hg.1	7.34	6.42	1.89	0.0254	ELF1	Memczak2013 ALT_ACCEPTOR, ALT_DONOR, coding, INTERNAL, intronic best transcript NM_172373
TC1200008535.hg.1	6.61	5.97	1.56	0.0304	ELK3	ELK3, ETS-domain protein (SRF accessory protein 2)
TC0100006755.hg.1	11.05	10.38	1.6	0.0167	ENO1	Memczak2013 ANTISENSE, coding, INTERNAL, UTR3 best transcript NM_001428
TC0800009878.hg.1	12.01	11.41	1.52	0.0098	ENTPD4; LOXL2	ectonucleoside triphosphate diphosphohydrolase 4; lysyl oxidase-like 2
TC0100007575.hg.1	7.1	6.31	1.73	0.0416	EPB41	Memczak2013 ALT_ACCEPTOR, ALT_DONOR, coding, INTERNAL, intronic best transcript NM_001166007
TC0200015816.hg.1	4.44	3.71	1.66	0.0102	EPHA4	Transcript Identified by AceView, Entrez Gene ID(s) 2043
TC0500011520.hg.1	4.95	3.97	1.97	0.0007	ERAP1	Transcript Identified by AceView, Entrez Gene ID(s) 51752
TC0500009471.hg.1	4.81	5.59	-1.71	0.0033	ERGIC1	Memczak2013 ALT_ACCEPTOR, ALT_DONOR, coding, INTERNAL, intronic best transcript NM_001031711
TC1700011436.hg.1	7.8	8.86	-2.09	0.0032	ERN1	endoplasmic reticulum to nucleus signaling 1
TC0600010807.hg.1	5.38	6.45	-2.1	0.0373	ERVFRD-1	endogenous retrovirus group FRD, member 1
TC0300014082.hg.1	5.75	6.98	-2.36	0.0003	ETV5	ets variant 5
TC1400007547.hg.1	6.18	6.87	-1.61	0.0048	EXD2	exonuclease 3-5 domain containing 2
TC2000007545.hg.1	4.88	4.05	1.79	0.0004	EYA2	EYA transcriptional coactivator and phosphatase 2
TC0100016356.hg.1	4.26	4.9	-1.56	0.0053	F5	coagulation factor V (proaccelerin, labile factor)
TC2200009290.hg.1	4.74	4.12	1.54	0.029	FAM19A5	family with sequence similarity 19 (chemokine (C-C motif)-like), member A5
TC1600009949.hg.1	5.49	6.21	-1.64	0.0041	FAM57B	family with sequence similarity 57, member B
TC1600011080.hg.1	6.64	7.59	-1.93	0.0008	FAM92B	family with sequence similarity 92, member B
TC0200012219.hg.1	10.17	9.58	1.5	0.014	FAM98A	family with sequence similarity 98, member A
TC2200007508.hg.1	6.28	5.66	1.54	0.0148	FAM109B	family with sequence similarity 109, member B
TC0200015885.hg.1	8.82	7.78	2.04	4.42e-05	FAM124B	family with sequence similarity 124 member B
TC0X00011397.hg.1	5.29	6.47	-2.27	0.0002	FAM127C	family with sequence similarity 127, member C
TC1000006633.hg.1	9.29	8.2	2.13	0.0076	FAM208B	family with sequence similarity 208, member B
TC0900009933.hg.1	6.91	7.52	-1.52	0.0033	FAM214B	family with sequence similarity 214, member B
TC1400007039.hg.1	7.34	6.62	1.64	0.0043	FANCM	Fanconi anemia complementation group M
TSUnmapped00000768.hg.1	6.45	5.8	1.57	0.0159	FBL	fibrillarin
TC0200008904.hg.1	4.63	5.24	-1.53	0.0272	FBLN7	fibulin 7
TC1900010676.hg.1	3.92	3.13	1.73	0.0011	FCGBP	Fc fragment of IgG binding protein
TC0100010365.hg.1	7.67	7.04	1.55	0.0261	FCRLA	Fc receptor-like A
TC0800010163.hg.1	6.64	5.37	2.42	0.0001	FGFR1	fibroblast growth factor receptor 1
TC1000012050.hg.1	6.4	5.1	2.46	0.0003	FGFR2	fibroblast growth factor receptor 2
TC0400006493.hg.1	5.53	6.18	-1.57	0.0205	FGFRL1	fibroblast growth factor receptor-like 1
TC1200012702.hg.1	7.14	6.43	1.64	0.0025	FICD	FIC domain containing
TC0100008965.hg.1	4.51	5.15	-1.56	0.0299	flawmawbo; GBP3	Transcript Identified by AceView; Memczak2013 ANTISENSE, CDS, coding, INTERNAL, intronic, UTR5 best transcript NM_018284
TC1400010622.hg.1	8.05	8.81	-1.68	0.0039	FNTB	farnesyltransferase, CAAX box, beta
TC0900010126.hg.1	6.8	5.81	1.98	0.0144	FOXD4L6	forkhead box D4-like 6
TC0X00009667.hg.1	4.69	5.74	-2.07	0.0008	FOXP3	forkhead box P3
TC1500009238.hg.1	6.13	6.82	-1.62	0.0108	FRMD5	FERM domain containing 5
TC0X00011221.hg.1	7.76	7.14	1.53	0.0043	GAB3	GRB2-associated binding protein 3
TC1900006588.hg.1	7.93	7.28	1.56	0.0077	GADD45B	growth arrest and DNA-damage-inducible, beta
TC0200012161.hg.1	4.03	4.85	-1.77	0.0067	GALNT14	polypeptide N-acetylgalactosaminyltransferase 14
TC0700009725.hg.1	3.83	3.22	1.53	0.0079	GALNTL5	polypeptide N-acetylgalactosaminyltransferase-like 5
TC2200009337.hg.1	6.55	5.78	1.71	0.0344	GATSL3	GATS protein-like 3
TC0100014855.hg.1	10.97	9.63	2.52	0.0012	GBP4	guanylate binding protein 4
TC1700008452.hg.1	6.72	7.36	-1.56	0.0085	GDPD1	glycerophosphodiester phosphodiesterase domain containing 1
TC0500012164.hg.1	3.86	4.47	-1.53	0.0113	GFRA3	GDNF family receptor alpha 3
TC0700009678.hg.1	8.86	9.54	-1.6	0.0268	GIMAP2	GTPase, IMAP family member 2
TC0100018239.hg.1	5.07	4.45	1.54	0.0407	GIPC2	GIPC PDZ domain containing family, member 2
TC1200010921.hg.1	4.65	4.03	1.54	0.0461	GLS2	glutaminase 2 (liver, mitochondrial)
TC1100010952.hg.1	4.14	3.37	1.71	0.0009	GLYATL2	glycine-N-acyltransferase-like 2
TC0600008211.hg.1	4.36	3.66	1.63	0.0081	GLYATL3	glycine-N-acyltransferase-like 3
TC1200006647.hg.1	7.77	7	1.7	0.0055	GNB3	guanine nucleotide binding protein (G protein), beta polypeptide 3
TC1400007154.hg.1	7.54	8.19	-1.57	0.008	GNG2	guanine nucleotide binding protein (G protein), gamma 2
TC1600008986.hg.1	4.73	4.03	1.62	0.0084	GNG13	guanine nucleotide binding protein (G protein), gamma 13
TC1200011675.hg.1	6.36	5.21	2.22	0.0001	GOLGA2P5	golgin A2 pseudogene 5
TC0300007044.hg.1	8.58	9.17	-1.5	0.0186	GOLGA4	golgin A4
TC1500010846.hg.1	7.56	6.59	1.96	0.0016	GOLGA8K; ULK4P1	golgin A8 family, member K; ULK4 pseudogene 1
TC0300008114.hg.1	4.06	4.81	-1.68	0.0106	GPR15	G protein-coupled receptor 15
TC0100009738.hg.1	11.03	10.41	1.53	0.0213	GPR89A	G protein-coupled receptor 89A
TC1600007723.hg.1	7.22	8.69	-2.77	0.0005	GPT2	glutamic pyruvate transaminase (alanine aminotransferase) 2
TC1900007829.hg.1	9.94	10.71	-1.71	0.0008	GRAMD1A	GRAM domain containing 1A
TC0700011054.hg.1	7.37	8.06	-1.62	0.0306	GRB10	growth factor receptor bound protein 10
TC1200011140.hg.1	4.11	4.73	-1.54	0.0244	GRIP1	glutamate receptor interacting protein 1
TC1700006784.hg.1	7.91	7.02	1.86	0.0035	GUCY2D	guanylate cyclase 2D, membrane (retina-specific)
TC0200010236.hg.1	4.35	5.05	-1.63	0.0042	GULP1	GULP, engulfment adaptor PTB domain containing 1
TC0200009189.hg.1	10.56	11.24	-1.6	0.0028	GYPC	glycophorin C (Gerbich blood group)
TC0100007646.hg.1	3.83	4.55	-1.65	0.0133	HCRTR1	hypocretin (orexin) receptor 1
TC0600013073.hg.1	8.21	8.86	-1.57	0.0224	HDDC2	HD domain containing 2
TC1600007982.hg.1	10.3	11.23	-1.91	0.0015	HERPUD1	homocysteine-inducible, endoplasmic reticulum stress-inducible, ubiquitin-like domain member 1
TC0400008892.hg.1	9.13	9.8	-1.59	0.0032	HHIP	hedgehog interacting protein
TC1400008181.hg.1	3.93	4.53	-1.52	0.0154	HHIPL1	HHIP-like 1
TC0600007270.hg.1	7.25	8.08	-1.79	0.002	HIST1H2AC	histone cluster 1, H2ac
TC0600007375.hg.1	7.5	8.33	-1.78	0.0104	HIST1H3H	histone cluster 1, H3h
TC0600011139.hg.1	2.93	3.58	-1.57	0.0155	HIST1H4G	histone cluster 1, H4g
TC0100009877.hg.1	11.84	12.44	-1.52	0.0138	HIST2H3A	histone cluster 2, H3a
TC0100011871.hg.1	7.92	9.06	-2.21	0.0174	HIST3H2BB	histone cluster 3, H2bb
TC1000007891.hg.1	7.62	8.28	-1.57	0.0211	HK1	hexokinase 1
TC0200008099.hg.1	5.86	6.44	-1.5	0.0259	HK2	hexokinase 2
TC0600011491.hg.1	4.52	3.59	1.91	0.0025	HLA-DRB5	major histocompatibility complex, class II, DR beta 5
TSUnmapped00000002.hg.1	6.63	6.03	1.52	0.0246	HMBS	hydroxymethylbilane synthase
TSUnmapped00000066.hg.1	4.27	3.6	1.58	0.0039	HMBS	hydroxymethylbilane synthase
TC0500008975.hg.1	7.01	6.39	1.54	0.0425	HMHB1	histocompatibility (minor) HB-1
TC1300007250.hg.1	9.82	10.42	-1.51	0.0132	HNRNPA1L2	heterogeneous nuclear ribonucleoprotein A1-like 2
TC0100018170.hg.1	5.18	4.39	1.73	0.0301	HNRNPCL3; HNRNPCL4	heterogeneous nuclear ribonucleoprotein C-like 3; heterogeneous nuclear ribonucleoprotein C-like 4
TC0100012940.hg.1	5.52	4.59	1.91	0.0035	HNRNPCL4	heterogeneous nuclear ribonucleoprotein C-like 4
TC0400010775.hg.1	5.49	4.85	1.57	0.0182	HOPX	HOP homeobox
TC1700012434.hg.1	8.17	7.37	1.74	0.0092	HOXB7	homeobox B7
TC0200010053.hg.1	4.52	3.92	1.52	0.0136	HOXD1; MIR7704	homeobox D1; microRNA 7704
TC0400012458.hg.1	6.27	7.03	-1.7	0.0226	HPGD	hydroxyprostaglandin dehydrogenase 15-(NAD)
TC1900011683.hg.1	3.44	4.12	-1.61	0.0064	HSH2D	hematopoietic SH2 domain containing
TC1200008667.hg.1	8.27	6.89	2.61	0.0005	HSP90B1	Transcript Identified by AceView, Entrez Gene ID(s) 7184
TC0600007613.hg.1	10.72	9.15	2.97	0.001	HSPA1A; HSPA1B	heat shock 70kDa protein 1A; heat shock 70kDa protein 1B
TC0600007616.hg.1	11.45	10.23	2.34	0.0085	HSPA1B; HSPA1A	heat shock 70kDa protein 1B; heat shock 70kDa protein 1A
TC0600011459.hg.1	4.84	4.24	1.51	0.0127	HSPA1L	heat shock 70kDa protein 1-like
TC1600010778.hg.1	3.57	4.39	-1.77	0.0011	HYDIN	HYDIN, axonemal central pair apparatus protein
TC0200010527.hg.1	5.75	6.69	-1.92	0.0002	ICOS	inducible T-cell co-stimulator
TC2100006968.hg.1	6.5	5.45	2.06	0.0005	IFNGR2	Memczak2013 ALT_ACCEPTOR, ALT_DONOR, coding, INTERNAL, intronic best transcript NM_005534
TC1200007822.hg.1	8.17	8.99	-1.77	0.0173	IKZF4	IKAROS family zinc finger 4
TC0100010078.hg.1	6.22	4.51	3.29	2.4e-06	IL6R	interleukin 6 receptor
TC0100015916.hg.1	6.17	5.24	1.9	0.0063	IL6R	Memczak2013 ANTISENSE, coding, INTERNAL, UTR3 best transcript NM_000565
TC0500007138.hg.1	6.28	8.71	-5.39	3.89e-09	IL7R	interleukin 7 receptor
TC0300009328.hg.1	4.67	5.83	-2.22	1.86e-05	IL12A	interleukin 12A
TC1900009999.hg.1	6.9	7.63	-1.67	0.002	IL12RB1	interleukin 12 receptor, beta 1
TC0300013879.hg.1	5.87	6.53	-1.58	0.0165	IL20RB	interleukin 20 receptor beta
TC0200013922.hg.1	3.16	3.99	-1.77	0.0087	IL36B	interleukin 36, beta
TC0100018526.hg.1	5.14	4.43	1.64	0.0026	ILDR2	immunoglobulin-like domain containing receptor 2
TC1900008416.hg.1	4.63	5.21	-1.5	0.0341	INAFM1	InaF-motif containing 1
TC1700009544.hg.1	7.2	6.49	1.63	0.0033	INCA1	inhibitor of CDK, cyclin A1 interacting protein 1
TC0200008569.hg.1	6.64	5.9	1.66	0.0026	INPP4A	inositol polyphosphate-4-phosphatase type I A
TSUnmapped00000401.hg.1	7.68	7.01	1.59	0.0078	INPP5D	inositol polyphosphate-5-phosphatase D
TC0300007450.hg.1	5.03	4.4	1.55	0.0408	IQCF2	IQ motif containing F2
TC0600006442.hg.1	5.2	5.83	-1.54	0.0274	IRF4	interferon regulatory factor 4
TC0100017172.hg.1	3.88	4.47	-1.51	0.0078	IRF6	interferon regulatory factor 6
TC1300009766.hg.1	4.08	3.32	1.7	0.011	IRS2	Transcript Identified by AceView, Entrez Gene ID(s) 8660
TC1600007528.hg.1	4.69	3.93	1.69	0.0048	ITGAM	integrin, alpha M (complement component 3 receptor 3 subunit)
TC0X00010155.hg.1	10.73	11.36	-1.56	0.0079	ITM2A	integral membrane protein 2A
TC0500012390.hg.1	7.48	8.11	-1.55	0.0429	JAKMIP2	janus kinase and microtubule interacting protein 2
TC1100009611.hg.1	7.86	8.52	-1.59	0.0153	JAM3	junctional adhesion molecule 3
TC0800006492.hg.1	6.46	7.3	-1.79	0.0045	KBTBD11	kelch repeat and BTB (POZ) domain containing 11
TC0100016822.hg.1	6.22	7.19	-1.96	0.0049	KCNT2	potassium channel, sodium activated subfamily T, member 2
TC1800008338.hg.1	9.29	9.95	-1.58	0.0057	KCTD1	potassium channel tetramerization domain containing 1
TC1300009674.hg.1	7.67	8.62	-1.92	0.0185	KDELC1	KDEL (Lys-Asp-Glu-Leu) containing 1
TC0700012798.hg.1	5.99	6.6	-1.53	0.0073	KDM7A	lysine (K)-specific demethylase 7A
TC1400010707.hg.1	8.42	7.76	1.58	0.0048	KIAA0125	KIAA0125
TC0600011065.hg.1	3.83	4.44	-1.52	0.0487	KIAA0319	KIAA0319
TC0900009894.hg.1	6.02	5.32	1.62	0.0129	KIAA1161	KIAA1161
TC1100007233.hg.1	9.4	8.64	1.69	0.0487	KIAA1549L	KIAA1549-like
TC0100010810.hg.1	5.71	5.11	1.51	0.0278	KIAA1614	KIAA1614
TC0200016454.hg.1	7.27	6.64	1.54	0.0068	KIAA1841	KIAA1841
TC0900012201.hg.1	3.94	4.56	-1.53	0.0271	KIAA2026	KIAA2026
TC0500012023.hg.1	8.95	8.19	1.69	0.002	KIF3A	kinesin family member 3A
TC0800009262.hg.1	5.51	4.89	1.54	0.019	KIFC2	kinesin family member C2
TC1000009742.hg.1	8.79	9.4	-1.53	0.0047	KIN	Kin17 DNA and RNA binding protein
TC0100010331.hg.1	4.03	4.66	-1.55	0.0108	KLHDC9	kelch domain containing 9
TC0300009673.hg.1	9.45	10.09	-1.56	0.0196	KLHL24	kelch-like family member 24
TC1200009910.hg.1	6.1	5.3	1.74	0.0038	KLRAP1	killer cell lectin-like receptor subfamily A pseudogene 1
TC1300008927.hg.1	6.26	5.62	1.56	0.0222	KPNA3	Transcript Identified by AceView, Entrez Gene ID(s) 3839
TC0100007666.hg.1	6.15	5.22	1.9	0.0172	KPNA6	Jeck2013 ALT_ACCEPTOR, ALT_DONOR, coding, INTERNAL, intronic best transcript NM_012316
TC1700010641.hg.1	3.19	4.07	-1.84	0.0058	KRT23	keratin 23, type I
TC1700010673.hg.1	6.16	5.55	1.53	0.0461	KRT35	keratin 35, type I
TC1200010764.hg.1	6.52	5.85	1.6	0.0156	KRT73	keratin 73, type II
TC2100007377.hg.1	4.74	5.4	-1.57	0.0396	KRTAP10-10	keratin associated protein 10-10
TC2100008382.hg.1	6.41	5.68	1.66	0.0129	KRTAP12-1	keratin associated protein 12-1
TC2100008553.hg.1	4.09	4.73	-1.55	0.0431	KRTAP19-7	keratin associated protein 19-7
TC2100006882.hg.1	4.34	3.64	1.62	0.0011	KRTAP20-2	keratin associated protein 20-2
TC1400007244.hg.1	9.85	9.25	1.51	0.0494	KTN1	kinectin 1 (kinesin receptor)
TC0100013534.hg.1	13.73	14.34	-1.52	0.007	LAPTM5	lysosomal protein transmembrane 5
TC0500008654.hg.1	3.93	4.53	-1.51	0.0112	LEAP2	liver expressed antimicrobial peptide 2
TC0100007457.hg.1	3.9	4.5	-1.52	0.0351	LIN28A	lin-28 homolog A (C. elegans)
TC0600008955.hg.1	7.38	6.38	2.01	0.0015	LIN28B	lin-28 homolog B (C. elegans)
TC1500007365.hg.1	3.98	4.85	-1.83	0.0268	LIPC	lipase, hepatic
TC1600008991.hg.1	6.75	7.38	-1.54	0.0221	LMF1	lipase maturation factor 1
TC0200015920.hg.1	4.01	4.81	-1.74	0.0233	LOC654841; AC097662.2; COL4A3	uncharacterized LOC654841; Salzman2013 ANTISENSE, CDS, coding, INTERNAL, intronic, OVCODE, OVERLAPTX, OVEXON best transcript NM_000091; novel transcript, antisense to COL4A3
TC0500007552.hg.1	7.25	6.18	2.11	9.03e-05	LOC100421561	family with sequence similarity 133, member A pseudogene
TC1200009959.hg.1	9.45	8.8	1.57	0.0048	LRP6	LDL receptor related protein 6
TC0600008303.hg.1	8.52	9.63	-2.16	0.0003	LRRC1	leucine rich repeat containing 1
TC0100018247.hg.1	11.35	12.07	-1.65	0.0325	LRRC8D	leucine rich repeat containing 8 family, member D
TC1200012590.hg.1	6.1	7.01	-1.88	0.0012	LRRC23	leucine rich repeat containing 23
TC0200016694.hg.1	3.29	4	-1.64	0.004	LRRTM4	leucine rich repeat transmembrane neuronal 4
TC0800007978.hg.1	5.02	5.74	-1.66	0.0067	LY96	lymphocyte antigen 96
TC0800010460.hg.1	12.32	12.92	-1.51	0.0053	LYPLA1	lysophospholipase I
TC0300010931.hg.1	12.8	13.58	-1.72	0.0018	LZTFL1	leucine zipper transcription factor like 1
TC0300011403.hg.1	7.92	7.23	1.61	0.0478	MAGI1	membrane associated guanylate kinase, WW and PDZ domain containing 1
TC1600011442.hg.1	9.14	9.75	-1.52	0.0481	MAP1LC3B	microtubule-associated protein 1 light chain 3 beta
TC1000007176.hg.1	9.78	8.93	1.8	0.0016	MAP3K8	mitogen-activated protein kinase kinase kinase 8
TC0200016733.hg.1	4.89	4.26	1.55	0.0047	MAP3K19	mitogen-activated protein kinase kinase kinase 19
TC1100013178.hg.1	6.43	7.39	-1.95	0.0003	MAP4K2	mitogen-activated protein kinase kinase kinase kinase 2
TC1100011658.hg.1	5.98	5.24	1.66	0.0413	MAP6	microtubule associated protein 6
TC0X00009213.hg.1	4.95	4.33	1.54	0.0224	MAP7D2	MAP7 domain containing 2
TC0800009212.hg.1	4.97	4.3	1.59	0.0025	MAPK15	mitogen-activated protein kinase 15
TC1700008082.hg.1	6.3	5.7	1.52	0.0125	MAPT	microtubule associated protein tau
TC1200007899.hg.1	9.08	8.33	1.67	0.0334	2009-03-01	membrane associated ring finger 9
TC1800006788.hg.1	3.98	4.92	-1.92	0.003	MC5R	melanocortin 5 receptor
TC1200011182.hg.1	5.69	4.73	1.95	0.0047	MDM1	Transcript Identified by AceView, Entrez Gene ID(s) 56890
TC1700009592.hg.1	9.99	9.27	1.64	0.0044	MED31	mediator complex subunit 31
TC1900008188.hg.1	6.44	5.71	1.66	0.0306	MEGF8	multiple EGF-like-domains 8
TC1500008276.hg.1	5.27	4.68	1.5	0.0037	MESP2	mesoderm posterior bHLH transcription factor 2
TC0100007936.hg.1	9.85	9.21	1.56	0.042	MFSD2A	major facilitator superfamily domain containing 2A
TC0400012967.hg.1	4.35	5.05	-1.62	0.0232	MGARP	mitochondria localized glutamic acid rich protein
TC2200007910.hg.1	5.36	6.01	-1.57	0.0363	MICAL3	Transcript Identified by AceView, Entrez Gene ID(s) 57553
TC1700006646.hg.1	7.46	6.58	1.84	0.013	MINK1	misshapen-like kinase 1
TC0600011564.hg.1	3.29	3.98	-1.61	0.0071	MLN	motilin
TSUnmapped00000262.hg.1	6.98	6.26	1.64	0.0092	MLXIP	MLX interacting protein
TC1600011438.hg.1	6.55	5.95	1.52	0.0279	MLYCD	malonyl-CoA decarboxylase
TC0300009258.hg.1	10.36	10.95	-1.51	0.0348	MME	membrane metallo-endopeptidase
TC1700011249.hg.1	3.78	4.64	-1.82	0.0007	MPO	myeloperoxidase
TC1100011398.hg.1	6.51	5.33	2.27	0.0063	MRGPRD	MAS-related GPR, member D
TC1000010724.hg.1	4.37	3.7	1.59	0.0114	MRLN	myoregulin
TC1700012472.hg.1	9.94	9.16	1.73	0.003	MRPL38	mitochondrial ribosomal protein L38
TC0200008724.hg.1	10.06	10.73	-1.59	0.0108	MRPS9	mitochondrial ribosomal protein S9
TC1100013013.hg.1	5.16	4.42	1.66	0.0035	MS4A6E	membrane-spanning 4-domains, subfamily A, member 6E
TC1600010421.hg.1	10.23	11.04	-1.76	0.0042	MT1G	metallothionein 1G
TC1600007958.hg.1	12.29	12.9	-1.53	0.0406	MT1L	metallothionein 1L (gene/pseudogene)
TC1600011399.hg.1	11.64	12.25	-1.53	0.0319	MT1X	metallothionein 1X
TC0200012642.hg.1	7.57	8.25	-1.61	0.0183	MTIF2	mitochondrial translational initiation factor 2
TC0400008237.hg.1	5.21	5.9	-1.62	0.0059	MTTP	microsomal triglyceride transfer protein
TC0800009735.hg.1	7.64	8.77	-2.2	5.69e-05	MTUS1	microtubule associated tumor suppressor 1
TC0700008576.hg.1	4.66	5.35	-1.61	0.0187	MUC12	mucin 12, cell surface associated
TC1900006526.hg.1	9	8.07	1.9	0.0048	MUM1	melanoma associated antigen (mutated) 1
TC0100014008.hg.1	7.58	8.33	-1.68	0.0024	MUTYH	mutY DNA glycosylase
TC0600009884.hg.1	10.15	8.37	3.44	6.13e-05	MYCT1	myc target 1
TC0300010962.hg.1	5.4	6.04	-1.55	0.0082	MYL3	myosin, light chain 3, alkali; ventricular, skeletal, slow
TC1700010358.hg.1	6.28	6.88	-1.52	0.0098	MYO1D	myosin ID
TC0600008569.hg.1	5.23	5.85	-1.53	0.0412	MYO6	myosin VI
TC1500007763.hg.1	4.27	3.56	1.64	0.04	MYO9A	Memczak2013 ANTISENSE, CDS, coding, INTERNAL best transcript NM_006901
TC1300009229.hg.1	11.27	11.96	-1.61	0.0053	MZT1	mitotic spindle organizing protein 1
TC1300009646.hg.1	3.54	4.22	-1.61	0.0084	NALCN	sodium leak channel, non selective
TC0700012182.hg.1	8.74	9.45	-1.63	0.0072	NAMPT	nicotinamide phosphoribosyltransferase
TC1200011313.hg.1	9.42	8.66	1.7	0.0053	NAP1L1	Memczak2013 ALT_ACCEPTOR, ALT_DONOR, coding, INTERNAL, intronic best transcript NM_139207
TC0400011298.hg.1	6.17	6.79	-1.54	0.038	NAP1L5	nucleosome assembly protein 1-like 5
TC0800012143.hg.1	7.79	8.46	-1.59	0.0372	NAPRT	nicotinate phosphoribosyltransferase
TC0100018338.hg.1	7.37	8.02	-1.57	0.0202	NAV1	neuron navigator 1
TC0100015680.hg.1	9.61	8.8	1.75	0.0015	NBPF9	neuroblastoma breakpoint family, member 9
TC0100009770.hg.1	12.73	12.13	1.52	0.0134	NBPF12	neuroblastoma breakpoint family, member 12
TC0100018480.hg.1	11.46	10.74	1.65	0.018	NBPF14	neuroblastoma breakpoint family, member 14
TC0100015580.hg.1	10.66	9.91	1.67	0.0025	NBPF20	neuroblastoma breakpoint family, member 20
TC0100009646.hg.1	11.1	10.24	1.82	0.0033	NBPF26	neuroblastoma breakpoint family, member 26
TC1900008044.hg.1	4.87	5.5	-1.55	0.0139	NCCRP1	non-specific cytotoxic cell receptor protein 1 homolog (zebrafish)
TC0100007777.hg.1	7.43	6.8	1.55	0.0113	NCDN	neurochondrin
TC1100006966.hg.1	6.58	7.29	-1.63	0.008	NCR3LG1	natural killer cell cytotoxicity receptor 3 ligand 1
TC0400011732.hg.1	3.6	4.22	-1.53	0.0278	NDNF	neuron-derived neurotrophic factor
TC1600008034.hg.1	3.71	4.6	-1.85	0.0036	NDRG4	NDRG family member 4
TC1300010039.hg.1	3.67	3.08	1.51	0.0199	NEK5	NIMA-related kinase 5
TC0300008826.hg.1	4.17	4.78	-1.53	0.0113	NEK11	NIMA-related kinase 11
TC1500007814.hg.1	6.91	7.52	-1.53	0.0311	NEO1	neogenin 1
TC1200007777.hg.1	4.47	5.09	-1.54	0.0043	NEUROD4	neuronal differentiation 4
TC0100008517.hg.1	10.88	10.06	1.76	0.0025	NFIA	nuclear factor I/A
TC1100012811.hg.1	8.8	8.14	1.58	0.0065	NFRKB	nuclear factor related to kappaB binding protein
TC0X00011306.hg.1	4.66	3.88	1.72	0.0006	NHSL2	NHS-like 2
TC1500006517.hg.1	6.97	6.13	1.79	0.0009	NIPA2	non imprinted in Prader-Willi/Angelman syndrome 2
TC0600009343.hg.1	8.06	6.87	2.29	0.0001	NKAIN2	Na+/K+ transporting ATPase interacting 2
TC1400010734.hg.1	7.78	8.6	-1.76	0.0071	NKX2-1	NK2 homeobox 1
TC1100006750.hg.1	4.92	4.21	1.64	0.01	NLRP14	NLR family, pyrin domain containing 14
TC0300006847.hg.1	9.62	10.46	-1.79	0.0014	NR1D2	nuclear receptor subfamily 1, group D, member 2
TC0900011501.hg.1	6.66	5.91	1.68	0.002	NR6A1	nuclear receptor subfamily 6, group A, member 1
TC1000008253.hg.1	3.18	3.77	-1.51	0.0033	NRG3	neuregulin 3
TC2100008545.hg.1	6.74	7.53	-1.73	0.01	NRIP1	nuclear receptor interacting protein 1
TC0200010545.hg.1	3.97	3.14	1.78	0.0083	NRP2	neuropilin 2
TC0600009228.hg.1	8.86	9.55	-1.61	0.0022	NT5DC1	5-nucleotidase domain containing 1
TC1600008496.hg.1	3.9	4.66	-1.69	0.0015	NUDT7	nudix hydrolase 7
TC1700012339.hg.1	6.11	5.33	1.73	0.0117	NUP88	nucleoporin 88kDa
TC0700008548.hg.1	6.76	6.15	1.52	0.0053	NYAP1	neuronal tyrosine-phosphorylated phosphoinositide-3-kinase adaptor 1
TC0100010925.hg.1	7.4	6.55	1.81	0.0007	OCLM	oculomedin
TC0900010794.hg.1	9.49	10.27	-1.72	0.01	OGN	osteoglycin
TC0100017947.hg.1	7.11	7.78	-1.59	0.0193	OPN3	opsin 3
TC0900008675.hg.1	4.26	4.92	-1.57	0.0218	OR1L6	olfactory receptor, family 1, subfamily L, member 6
TC0100012351.hg.1	4.09	3.37	1.64	0.0285	OR2M3	olfactory receptor, family 2, subfamily M, member 3
TC0100018124.hg.1	4.14	4.78	-1.57	0.0153	OR2M7	olfactory receptor, family 2, subfamily M, member 7
TC0100012329.hg.1	7.87	7.25	1.54	0.0447	OR2W3	olfactory receptor, family 2, subfamily W, member 3
TC1700006582.hg.1	6.14	7.09	-1.93	0.0135	OR3A3	olfactory receptor, family 3, subfamily A, member 3
TC1400006494.hg.1	3.5	4.15	-1.57	0.012	OR4K15	olfactory receptor, family 4, subfamily K, member 15
TC0100016076.hg.1	3.22	3.82	-1.52	0.0271	OR6K2	olfactory receptor, family 6, subfamily K, member 2
TC0700012871.hg.1	4.68	4.09	1.5	0.0145	OR9A2	olfactory receptor, family 9, subfamily A, member 2
TC1200007779.hg.1	7.16	8.06	-1.87	0.0176	OR9K2	olfactory receptor, family 9, subfamily K, member 2
TC1100006659.hg.1	5.22	4.63	1.51	0.0126	OR52M1	olfactory receptor, family 52, subfamily M, member 1
TC0200016571.hg.1	3.63	4.26	-1.54	0.0185	OSBPL6	oxysterol binding protein-like 6
TC0800008198.hg.1	6.16	5.41	1.68	0.0213	OTUD6B	Transcript Identified by AceView, Entrez Gene ID(s) 51633
TC0300013795.hg.1	10.1	10.7	-1.52	0.0261	OXNAD1	oxidoreductase NAD-binding domain containing 1
TC0400011882.hg.1	4.19	4.98	-1.73	0.0262	PABPC4L	poly(A) binding protein, cytoplasmic 4-like
TC0X00007238.hg.1	3.62	4.29	-1.59	0.0027	PAGE4	P antigen family, member 4 (prostate associated)
TC0600013800.hg.1	3.92	4.53	-1.52	0.0186	PARK2	parkin RBR E3 ubiquitin protein ligase
TC0500007337.hg.1	8.21	8.88	-1.59	0.0259	PARP8	poly(ADP-ribose) polymerase family member 8
TC0300008559.hg.1	3.9	4.55	-1.57	0.0093	PARP15	poly(ADP-ribose) polymerase family member 15
TC1200011364.hg.1	5.4	6.41	-2.01	0.0175	PAWR	PRKC, apoptosis, WT1, regulator
TC2100008536.hg.1	7.24	8.77	-2.88	0.0002	PCBP3	poly(rC) binding protein 3
TC0500013244.hg.1	5.7	4.93	1.71	0.001	PCDHB16	protocadherin beta 16
TC0500008890.hg.1	3.4	4.01	-1.52	0.0078	PCDHGC3; PCDHGA12; PCDHGB4; PCDHGA8; PCDHGA1; PCDHGA10; PCDHGA11; PCDHGA2; PCDHGA3; PCDHGA4; PCDHGA5; PCDHGA6; PCDHGA7; PCDHGA9; PCDHGB1; PCDHGB2; PCDHGB3; PCDHGB5; PCDHGB6; PCDHGB7; PCDHGC4; PCDHGC5	protocadherin gamma subfamily C, 3; protocadherin gamma subfamily A, 12; protocadherin gamma subfamily B, 4; protocadherin gamma subfamily A, 8; protocadherin gamma subfamily A, 1; protocadherin gamma subfamily A, 10; protocadherin gamma subfamily A, 11; protocadherin gamma subfamily A, 2; protocadherin gamma subfamily A, 3; protocadherin gamma subfamily A, 4; protocadherin gamma subfamily A, 5; …
TC1400006715.hg.1	6.66	7.81	-2.21	0.0455	PCK2	phosphoenolpyruvate carboxykinase 2 (mitochondrial)
TC0400011712.hg.1	4.42	5.19	-1.71	0.0139	PDE5A	phosphodiesterase 5A, cGMP-specific
TC1700012056.hg.1	4.17	3.48	1.61	0.0274	PDE6G	phosphodiesterase 6G, cGMP-specific, rod, gamma
TC0800006873.hg.1	6.02	6.8	-1.72	0.0039	PDGFRL	platelet-derived growth factor receptor-like
TC0600012752.hg.1	5.63	6.45	-1.77	0.0022	PDSS2	prenyl (decaprenyl) diphosphate synthase, subunit 2
TC0200016768.hg.1	7.61	8.3	-1.62	0.0041	PECR	peroxisomal trans-2-enoyl-CoA reductase
TC0300013970.hg.1	5.08	4.45	1.54	0.0052	PFKFB4; MIR6823	6-phosphofructo-2-kinase/fructose-2,6-biphosphatase 4; microRNA 6823
TC0300014064.hg.1	7.26	8.01	-1.68	0.0092	PFN2	profilin 2
TC0500012970.hg.1	3.38	4.1	-1.64	0.0165	PFN3	profilin 3
TC1100009212.hg.1	5.29	4.7	1.5	0.0112	PHLDB1; MIR6716	pleckstrin homology-like domain, family B, member 1; microRNA 6716
TC0300014053.hg.1	11.83	11.13	1.62	0.0054	PIK3CB	phosphatidylinositol-4,5-bisphosphate 3-kinase, catalytic subunit beta
TC1900008221.hg.1	6.53	7.21	-1.61	0.026	PINLYP	phospholipase A2 inhibitor and LY6/PLAUR domain containing
TC1900009302.hg.1	8.29	7.62	1.59	0.0081	PIP5K1C	phosphatidylinositol-4-phosphate 5-kinase, type I, gamma
TC1900009304.hg.1	3.96	3.25	1.63	0.0033	PIP5K1C	Zhang2013 ALT_ACCEPTOR, ALT_DONOR, coding, INTERNAL, intronic best transcript NM_012398
TC1200012258.hg.1	5.67	6.28	-1.52	0.0499	PITPNM2	phosphatidylinositol transfer protein, membrane-associated 2
TC0X00009942.hg.1	5.34	4.64	1.62	0.0348	PJA1	praja ring finger 1, E3 ubiquitin protein ligase
TC0600009327.hg.1	5.93	5.1	1.77	0.0014	PKIB	protein kinase (cAMP-dependent, catalytic) inhibitor beta
TC1100009412.hg.1	5.74	6.47	-1.66	0.0225	PKNOX2	PBX/knotted 1 homeobox 2
TC0300006758.hg.1	8.6	7.94	1.58	0.0057	PLCL2; MIR3714	phospholipase C-like 2; microRNA 3714
TC0100018553.hg.1	8.37	7.73	1.55	0.0048	PLEKHA6	pleckstrin homology domain containing, family A member 6
TC0100017024.hg.1	5.26	3.87	2.62	0.0021	PLEKHA6	Transcript Identified by AceView, Entrez Gene ID(s) 22874
TC1600008155.hg.1	7.36	7.95	-1.51	0.0113	PLEKHG4	pleckstrin homology domain containing, family G (with RhoGef domain) member 4
TC0500010835.hg.1	5.67	6.59	-1.9	0.0056	PLK2	polo-like kinase 2
TC0500010766.hg.1	5.49	6.13	-1.56	0.0259	PLPP1; RNF138P1	phospholipid phosphatase 1; ring finger protein 138, E3 ubiquitin protein ligase pseudogene 1
TC0300008691.hg.1	8.49	7.89	1.52	0.0188	PLXNA1	plexin A1
TC1200008488.hg.1	10.45	9.27	2.27	3.36e-05	PLXNC1	plexin C1
TC0300012397.hg.1	9.97	9.18	1.72	0.0253	PLXND1	plexin D1
TC0100015791.hg.1	5.93	5.21	1.66	0.0246	POGZ	Transcript Identified by AceView, Entrez Gene ID(s) 23126
TC0100015797.hg.1	6.42	5.41	2.01	0.0021	POGZ	Transcript Identified by AceView, Entrez Gene ID(s) 23126
TC0700007552.hg.1	4.91	5.51	-1.51	0.0067	POM121L12	POM121 transmembrane nucleoporin-like 12
TC0200016318.hg.1	4.06	4.73	-1.59	0.0149	PP14571; AC110619.2	uncharacterized LOC100130449; novel transcript, antisense to GPC1; Transcript Identified by AceView, Entrez Gene ID(s) 100130449; uncharacterized LOC100130449 [Source:EntrezGene;Acc:100130449]
TC0400011503.hg.1	7.86	7.13	1.67	0.0076	PPA2	pyrophosphatase (inorganic) 2
TC0400011013.hg.1	4.56	3.93	1.54	0.0192	PPBP	pro-platelet basic protein
TC0100009715.hg.1	13.17	12.54	1.55	0.0063	PPIAL4F	peptidylprolyl isomerase A (cyclophilin A)-like 4F
TC0100015577.hg.1	5.7	5.04	1.57	0.0051	PPIAL4F; PPIAL4D	peptidylprolyl isomerase A (cyclophilin A)-like 4F; peptidylprolyl isomerase A (cyclophilin A)-like 4D
TC0600013523.hg.1	10.37	9.71	1.58	0.0191	PPIL4	peptidylprolyl isomerase (cyclophilin)-like 4
TC1200010842.hg.1	4.4	5.06	-1.58	0.0053	PPP1R1A	protein phosphatase 1, regulatory (inhibitor) subunit 1A
TC1700011084.hg.1	5.73	4.58	2.22	0.0002	PPP1R9B	protein phosphatase 1, regulatory subunit 9B
TC1900010998.hg.1	9.95	9.08	1.83	0.0016	PRKD2	protein kinase D2
TC2200007953.hg.1	6.75	6.07	1.61	0.0049	PRODH	proline dehydrogenase (oxidase) 1
TC1100007301.hg.1	4.78	4.1	1.61	0.0188	PRR5L	proline rich 5 like
TC0400011685.hg.1	4.84	4.1	1.67	0.0153	PRSS12	protease, serine, 12 (neurotrypsin, motopsin)
TC1900009104.hg.1	6.66	7.84	-2.27	0.0011	PRSS57	protease, serine, 57
TC0500007231.hg.1	6.93	7.83	-1.87	0.0019	PTGER4	prostaglandin E receptor 4 (subtype EP4)
TC0700008141.hg.1	7.79	6.78	2.02	0.0002	PTPN12	protein tyrosine phosphatase, non-receptor type 12
TC2200008621.hg.1	4.22	4.94	-1.65	0.0026	PVALB	parvalbumin
TC1600011375.hg.1	6.11	7.07	-1.95	0.0025	QPRT	quinolinate phosphoribosyltransferase
TC0400011738.hg.1	4.7	4.12	1.5	0.0241	QRFPR	pyroglutamylated RFamide peptide receptor
TC0900011970.hg.1	6.06	5.35	1.63	0.0031	QSOX2	quiescin Q6 sulfhydryl oxidase 2
TC0200009270.hg.1	7.14	6.34	1.74	0.011	RAB6C	RAB6C, member RAS oncogene family
TC0400008803.hg.1	7.88	8.69	-1.75	0.0474	RAB33B	RAB33B, member RAS oncogene family
TC0X00011236.hg.1	5.35	6.23	-1.84	0.0019	RAB39B	Transcript Identified by AceView, Entrez Gene ID(s) 116442
TC2200006642.hg.1	6.77	6.12	1.57	0.0219	RANBP1	Zhang2013 ALT_ACCEPTOR, ALT_DONOR, coding, INTERNAL, intronic best transcript NM_002882
TC0200009982.hg.1	4.88	5.79	-1.88	0.0024	RAPGEF4	Rap guanine nucleotide exchange factor 4
TC0700012099.hg.1	10.65	9.96	1.6	0.0135	RASA4	Salzman2013 ALT_ACCEPTOR, ALT_DONOR, coding, INTERNAL, intronic best transcript NM_006989
TC1300009332.hg.1	5.79	4.54	2.37	0.0267	RBM26	Transcript Identified by AceView, Entrez Gene ID(s) 64062
TC1200007844.hg.1	9.35	9.95	-1.52	0.009	RBMS2	RNA binding motif, single stranded interacting protein 2
TSUnmapped00000507.hg.1	4.99	4.3	1.61	0.0221	REXO4	REX4 homolog, 3'-5' exonuclease [Source:HGNC Symbol;Acc:HGNC:12820]
TC1200008732.hg.1	5.07	4.41	1.58	0.0461	RFX4	Transcript Identified by AceView, Entrez Gene ID(s) 5992
TC0400006598.hg.1	7.37	6.51	1.82	0.0237	RGS12	regulator of G-protein signaling 12
TC1000010737.hg.1	5.45	4.65	1.75	0.0032	RHOBTB1	Rho-related BTB domain containing 1
TC1700007504.hg.1	12.48	11.85	1.55	0.004	RHOT1	ras homolog family member T1
TC0100013837.hg.1	6.54	7.63	-2.13	0.0008	RIMS3	regulating synaptic membrane exocytosis 3
TC2000009200.hg.1	4.66	4.03	1.55	0.0033	RIMS4	regulating synaptic membrane exocytosis 4
TC0100013636.hg.1	9.34	9.92	-1.5	0.025	RNF19B	ring finger protein 19B
TC0600007108.hg.1	4.69	5.34	-1.58	0.0072	RNF144B	ring finger protein 144B
TC0100009048.hg.1	9.61	8.9	1.63	0.024	RPL5	Memczak2013 ALT_ACCEPTOR, ALT_DONOR, coding, INTERNAL, intronic best transcript NM_000969
TC0600014370.hg.1	4.61	3.8	1.75	0.0006	RPS6KA2	ribosomal protein S6 kinase, 90kDa, polypeptide 2
TC0600012544.hg.1	7.63	8.21	-1.5	0.0068	RRAGD	Ras-related GTP binding D
TC1100010175.hg.1	6.9	7.67	-1.7	0.009	RRAS2	related RAS viral (r-ras) oncogene homolog 2
TC0600014130.hg.1	6.36	5.77	1.51	0.0231	RRP36	ribosomal RNA processing 36
TC0600009238.hg.1	4.53	3.8	1.66	0.011	RSPH4A	radial spoke head 4 homolog A (Chlamydomonas)
TC0100013339.hg.1	6.39	5.61	1.72	0.0117	RUNX3	runt-related transcription factor 3
TC0100010124.hg.1	8.18	7.51	1.59	0.0056	RUSC1	RUN and SH3 domain containing 1
TC2000009851.hg.1	8.2	7.41	1.72	0.0069	SAMD10	sterile alpha motif domain containing 10
TC0100006476.hg.1	5.74	5.1	1.55	0.0128	SAMD11	sterile alpha motif domain containing 11
TC1700012218.hg.1	6.96	6.18	1.72	0.043	SARM1	sterile alpha and TIR motif containing 1
TC0100009344.hg.1	11.58	12.55	-1.96	0.0046	SARS	seryl-tRNA synthetase
TC0X00006799.hg.1	9.2	9.87	-1.59	0.0113	SAT1	spermidine/spermine N1-acetyltransferase 1
TC0300013949.hg.1	9.41	10.1	-1.62	0.002	SATB1	SATB homeobox 1
TC1100006436.hg.1	8.05	7.35	1.62	0.004	SCGB1C1	secretoglobin, family 1C, member 1
TC1700006432.hg.1	8.11	7.35	1.69	0.001	SCGB1C2	secretoglobin, family 1C, member 2
TC1100007837.hg.1	4.58	5.2	-1.55	0.0054	SCGB1D1	secretoglobin, family 1D, member 1
TC0200014802.hg.1	7.11	7.95	-1.78	0.0009	SCN3A	sodium channel, voltage gated, type III alpha subunit
TC0300010038.hg.1	6.24	5.53	1.63	0.0087	SENP5	Transcript Identified by AceView, Entrez Gene ID(s) 205564
TC1500007777.hg.1	6.47	7.19	-1.65	0.0038	SENP8	SUMO/sentrin peptidase family member, NEDD8 specific
TC0100007552.hg.1	9.65	10.94	-2.45	0.0007	SESN2	sestrin 2
TC1100012019.hg.1	4.22	3.58	1.56	0.0058	SESN3	sestrin 3
TC1400010170.hg.1	5.03	4.29	1.67	0.0251	SETD3	Transcript Identified by AceView, Entrez Gene ID(s) 84193
TC0500007457.hg.1	4.2	5.07	-1.82	0.006	SETD9	SET domain containing 9
TC1100011184.hg.1	10.35	9.4	1.93	0.0018	SF1	Memczak2013 ALT_ACCEPTOR, ALT_DONOR, coding, INTERNAL, intronic best transcript NM_201998
TC1100013047.hg.1	9.79	10.56	-1.71	0.0057	SF3B2	splicing factor 3b subunit 2
TC0300009248.hg.1	6.44	5.75	1.61	0.0255	SGEF	Transcript Identified by AceView, Entrez Gene ID(s) 26084
TC2200007825.hg.1	8.58	7.87	1.63	0.0068	SHANK3	SH3 and multiple ankyrin repeat domains 3
TC1900008566.hg.1	6.43	7.22	-1.74	0.0016	SIGLEC16	sialic acid binding Ig-like lectin 16 (gene/pseudogene)
TC1400007595.hg.1	6.53	5.81	1.65	0.0153	SIPA1L1	signal-induced proliferation-associated 1 like 1
TC1100010531.hg.1	4.56	3.92	1.56	0.0103	SLC1A2	solute carrier family 1 (glial high affinity glutamate transporter), member 2
TC1200010415.hg.1	6.99	7.6	-1.52	0.0164	SLC2A13	solute carrier family 2 (facilitated glucose transporter), member 13
TC0400011920.hg.1	9.85	11.12	-2.41	0.0036	SLC7A11	solute carrier family 7 (anionic amino acid transporter light chain, xc- system), member 11
TC1600006585.hg.1	5.06	4.25	1.74	0.002	SLC9A3R2	solute carrier family 9, subfamily A (NHE3, cation proton antiporter 3), member 3 regulator 2
TC1400007563.hg.1	5.74	6.68	-1.92	0.0089	SLC10A1	Memczak2013 ANTISENSE, CDS, coding, INTERNAL, intronic best transcript NM_003049
TC0400011241.hg.1	6.35	5.74	1.53	0.0263	SLC10A6	solute carrier family 10 (sodium/bile acid cotransporter), member 6
TC1600011555.hg.1	5.7	6.58	-1.84	0.0006	SLC12A4	solute carrier family 12 (potassium/chloride transporter), member 4
TC0300008539.hg.1	6.35	5.57	1.72	0.0073	SLC15A2	solute carrier family 15 (oligopeptide transporter), member 2
TC1100011014.hg.1	4.38	5	-1.54	0.0275	SLC15A3	solute carrier family 15 (oligopeptide transporter), member 3
TC1000010722.hg.1	5.9	7.03	-2.18	0.0002	SLC16A9	solute carrier family 16, member 9
TC0100016351.hg.1	10.01	9.28	1.67	0.0253	SLC19A2	solute carrier family 19 (thiamine transporter), member 2
TC1800008402.hg.1	8.46	7.82	1.56	0.01	SLC25A52	solute carrier family 25, member 52
TC1500009298.hg.1	8.26	8.89	-1.55	0.0149	SLC30A4	solute carrier family 30 (zinc transporter), member 4
TC0600010757.hg.1	7.26	7.89	-1.55	0.0365	SLC35B3	solute carrier family 35 (adenosine 3-phospho 5-phosphosulfate transporter), member B3
TC1400010752.hg.1	4.06	3.41	1.57	0.0048	SLC35F4	solute carrier family 35, member F4
TC0500009123.hg.1	5.31	5.95	-1.56	0.0114	SLC36A1	solute carrier family 36 (proton/amino acid symporter), member 1
TC1100009408.hg.1	4.6	5.26	-1.58	0.0186	SLC37A2	solute carrier family 37 (glucose-6-phosphate transporter), member 2
TC0200010330.hg.1	5.17	4.21	1.95	0.0054	SLC39A10	Transcript Identified by AceView, Entrez Gene ID(s) 57181
TC1100010893.hg.1	5.48	6.78	-2.47	0.0003	SLC43A1	solute carrier family 43 (amino acid system L transporter), member 1
TC1000012579.hg.1	9.41	10.38	-1.96	0.0011	SLIT1; ARHGAP19-SLIT1	slit guidance ligand 1; ARHGAP19-SLIT1 readthrough (NMD candidate)
TC0500012663.hg.1	8.7	9.43	-1.66	0.0086	SLU7	SLU7 homolog, splicing factor
TC2000006694.hg.1	8.49	9.49	-2	0.0005	SLX4IP	SLX4 interacting protein
TC1100011973.hg.1	5.81	6.83	-2.03	0.0004	SMCO4	single-pass membrane protein with coiled-coil domains 4
TC1200006838.hg.1	4.71	5.42	-1.63	0.0162	SMIM10L1	small integral membrane protein 10 like 1
TC0X00010889.hg.1	4.97	4.36	1.53	0.0113	SMIM10L2B	small integral membrane protein 10 like 2B
TC1600006757.hg.1	5.62	4.88	1.66	0.0023	SMIM22	small integral membrane protein 22
TC2000006781.hg.1	12.86	13.51	-1.57	0.0105	SNRPB2	small nuclear ribonucleoprotein polypeptide B
TC0600014321.hg.1	6.14	6.98	-1.79	0.0031	SNX14	sorting nexin 14
TC0400009519.hg.1	9.71	8.98	1.65	0.0019	SNX25	sorting nexin 25
TC1000011488.hg.1	3.82	4.41	-1.51	0.0173	SORBS1	Transcript Identified by AceView, Entrez Gene ID(s) 10580
TC1400009123.hg.1	7.74	7.11	1.55	0.0166	SOS2	SOS Ras/Rho guanine nucleotide exchange factor 2
TC0X00008608.hg.1	6.47	5.82	1.57	0.022	SPANXA2	SPANX family, member A2
TC0900007321.hg.1	4.66	4.06	1.52	0.0199	SPATA31A5; SPATA31A7	SPATA31 subfamily A, member 5; SPATA31 subfamily A, member 7
TC0200010416.hg.1	3.64	4.27	-1.55	0.0435	SPATS2L	Transcript Identified by AceView, Entrez Gene ID(s) 26010
TC1500009261.hg.1	7.58	8.2	-1.53	0.0073	SPG11	spastic paraplegia 11 (autosomal recessive)
TC1300008614.hg.1	11.9	11.18	1.65	0.0025	SPG20	spastic paraplegia 20 (Troyer syndrome)
TC1700006626.hg.1	10.63	11.73	-2.14	0.0032	SPNS3	spinster homolog 3 (Drosophila)
TC0200012863.hg.1	6.34	7	-1.58	0.0067	SPRED2	sprouty-related, EVH1 domain containing 2
TC0600011868.hg.1	4.96	4.19	1.7	0.0065	SRF	Jeck2013 ANTISENSE, CDS, coding, INTERNAL, intronic, OVCODE, OVEXON best transcript NM_003131
TC0700012148.hg.1	6.66	8.1	-2.72	0.0012	SRPK2	SRSF protein kinase 2
TC0X00007292.hg.1	4.25	3.5	1.69	0.0039	SSX8	synovial sarcoma, X breakpoint 8
TC1100010038.hg.1	3.63	4.51	-1.84	0.001	ST5	suppression of tumorigenicity 5
TC1200012775.hg.1	2.88	3.48	-1.51	0.0184	ST8SIA1	ST8 alpha-N-acetyl-neuraminide alpha-2,8-sialyltransferase 1
TC1000009927.hg.1	7.98	8.79	-1.76	0.01	ST8SIA6	ST8 alpha-N-acetyl-neuraminide alpha-2,8-sialyltransferase 6
TC0300007484.hg.1	4.94	4.22	1.65	0.0153	STAB1	stabilin 1
TC0700007345.hg.1	7.67	8.66	-1.99	0.001	STK17A	serine/threonine kinase 17a
TC0600014107.hg.1	6.74	7.35	-1.53	0.0146	STK19	serine/threonine kinase 19
TC1000012612.hg.1	7.64	8.37	-1.65	0.0025	STK32C	serine/threonine kinase 32C
TC0300010668.hg.1	4.08	4.68	-1.51	0.015	SUSD5	sushi domain containing 5
TC0700012751.hg.1	4.21	4.81	-1.52	0.0095	SVOPL	SVOP-like
TC0900010746.hg.1	3.25	3.85	-1.52	0.0041	SYK	Memczak2013 ANTISENSE, CDS, coding, INTERNAL best transcript NM_001174167
TC1100011040.hg.1	3.98	4.86	-1.84	0.0007	SYT7	synaptotagmin VII
TC0700009398.hg.1	5.67	4.98	1.61	0.0486	TAS2R3	taste receptor, type 2, member 3
TC2000008436.hg.1	10.55	11.14	-1.51	0.0074	TASP1	taspase 1
TC1700011956.hg.1	3.89	4.61	-1.65	0.0011	TBC1D16	TBC1 domain family, member 16
TC1900008562.hg.1	6.9	7.5	-1.51	0.0319	TBC1D17; MIR4750	TBC1 domain family, member 17; microRNA 4750
TC0300007206.hg.1	11.87	12.49	-1.54	0.0367	TCAIM	T cell activation inhibitor, mitochondrial
TC0500009010.hg.1	6.06	5.04	2.03	0.0011	TCERG1	Transcript Identified by AceView, Entrez Gene ID(s) 10915
TC1000008942.hg.1	9.39	8.62	1.71	0.0123	TCF7L2	transcription factor 7-like 2 (T-cell specific, HMG-box)
TC1200008726.hg.1	4.9	5.98	-2.12	0.0122	TCP11L2	t-complex 11, testis-specific-like 2
TC0500009853.hg.1	7.75	7.03	1.64	0.0036	TERT	Zhang2013 ALT_ACCEPTOR, ALT_DONOR, coding, INTERNAL, intronic best transcript NM_198253
TC0X00009648.hg.1	7.99	8.57	-1.5	0.0182	TFE3	transcription factor binding to IGHM enhancer 3
TC0200012997.hg.1	5.66	4.89	1.71	0.0129	TGFA	transforming growth factor alpha
TC0100011621.hg.1	4.42	5.49	-2.1	5.92e-05	TGFB2; TGFB2-OT1	transforming growth factor beta 2; TGFB2 overlapping transcript 1
TC0900008202.hg.1	8.46	7.57	1.85	0.0009	TGFBR1	transforming growth factor, beta receptor 1
TC0300006925.hg.1	5.13	5.76	-1.55	0.0197	TGFBR2	transforming growth factor beta receptor II
TC0800010298.hg.1	8.98	9.56	-1.5	0.0166	THAP1	THAP domain containing, apoptosis associated protein 1
TC1500006925.hg.1	4.06	4.76	-1.63	0.0234	THBS1	thrombospondin 1
TC0500009223.hg.1	7.65	8.43	-1.72	0.0185	THG1L	tRNA-histidine guanylyltransferase 1-like
TC0100007800.hg.1	9.14	8.18	1.95	0.0036	THRAP3	Jeck2013 ALT_ACCEPTOR, ALT_DONOR, coding, INTERNAL, intronic best transcript NM_005119
TC0600014194.hg.1	4.26	3.59	1.59	0.009	TIAM2	T-cell lymphoma invasion and metastasis 2
TC0500013364.hg.1	3.8	4.58	-1.72	0.0361	TIFAB	TRAF-interacting protein with forkhead-associated domain, family member B
TC1200006557.hg.1	6.61	5.78	1.77	0.0099	TIGAR	TP53 induced glycolysis regulatory phosphatase
TC0800009204.hg.1	5.59	6.24	-1.56	0.0236	TIGD5	tigger transposable element derived 5
TC0X00010355.hg.1	8.25	9.08	-1.78	0.0198	TIMM8A	translocase of inner mitochondrial membrane 8 homolog A (yeast)
TC1900009511.hg.1	7.42	8.05	-1.54	0.0133	TIMM44	translocase of inner mitochondrial membrane 44 homolog (yeast)
TC0X00007149.hg.1	4.17	5.38	-2.31	8.68e-05	TIMP1	TIMP metallopeptidase inhibitor 1
TC0600008094.hg.1	5.34	4.61	1.66	0.0203	TJAP1	Zhang2013 ALT_ACCEPTOR, ALT_DONOR, coding, INTERNAL, intronic best transcript NM_001146018
TC1500008840.hg.1	5.12	4.11	2.01	0.0099	TJP1	tight junction protein 1
TC0400009543.hg.1	7.67	8.41	-1.68	0.0037	TLR3	toll-like receptor 3
TC0300013990.hg.1	5.15	6.29	-2.21	0.0003	TLR9	toll-like receptor 9
TC0900010386.hg.1	10.19	9.43	1.69	0.0063	TMEM2	transmembrane protein 2
TC0300007225.hg.1	6.3	6.93	-1.54	0.0039	TMEM42; MIR564	transmembrane protein 42; microRNA 564
TC1700008868.hg.1	9.29	8.43	1.81	0.0087	TMEM104	transmembrane protein 104
TC0300013996.hg.1	8.71	7.84	1.83	0.0008	TMEM110-MUSTN1; TMEM110	TMEM110-MUSTN1 readthrough; transmembrane protein 110
TC1200011961.hg.1	7.28	7.97	-1.61	0.0243	TMEM116	transmembrane protein 116
TC0400009855.hg.1	8.47	9.27	-1.75	0.0018	TMEM128	transmembrane protein 128
TC1200009362.hg.1	9.16	10	-1.8	0.0082	TMEM132C	transmembrane protein 132C
TC0400012150.hg.1	6.22	7.13	-1.87	0.0004	TMEM154	transmembrane protein 154
TC0200008682.hg.1	6.8	7.66	-1.81	0.0265	TMEM182	transmembrane protein 182
TC1100007805.hg.1	5.54	4.83	1.64	0.0272	TMEM216	transmembrane protein 216
TC1400010762.hg.1	4.16	4.91	-1.68	0.0195	TMEM229B	transmembrane protein 229B
TC1800008281.hg.1	6.97	6.27	1.63	0.0154	TMEM241	transmembrane protein 241
TC0200016441.hg.1	3.42	4.06	-1.56	0.0093	TMEM247	transmembrane protein 247
TC0600009597.hg.1	9.35	10.24	-1.85	0.0005	TNFAIP3	tumor necrosis factor, alpha-induced protein 3
TC1600011389.hg.1	4.62	5.34	-1.65	0.0084	TP53TG3C	TP53 target 3C
TC1600007575.hg.1	4.48	5.82	-2.54	0.0002	TP53TG3D	TP53 target 3D
TC0200016699.hg.1	3.5	4.11	-1.53	0.0142	TRABD2A	TraB domain containing 2A
TSUnmapped00000171.hg.1	6.83	6.23	1.51	0.0287	TRAPPC4	trafficking protein particle complex 4
TSUnmapped00000252.hg.1	6.67	5.93	1.67	0.0176	TRAPPC4	trafficking protein particle complex 4
TC0600011773.hg.1	8.99	9.84	-1.81	0.0329	TREML2	triggering receptor expressed on myeloid cells-like 2
TC0200006757.hg.1	6.94	8.12	-2.27	4.07e-05	TRIB2	tribbles pseudokinase 2
TC2000006444.hg.1	8.48	9.32	-1.8	0.0182	TRIB3	tribbles pseudokinase 3
TC1100009971.hg.1	4.25	3.51	1.67	0.0022	TRIM3	tripartite motif containing 3
TC0100010115.hg.1	6.61	6.02	1.5	0.0176	TRIM46	tripartite motif containing 46
TC1500007551.hg.1	8.05	8.73	-1.6	0.0117	TRIP4	thyroid hormone receptor interactor 4
TC0600009370.hg.1	5.33	6.01	-1.6	0.0052	TRMT11	tRNA methyltransferase 11 homolog
TC0100007493.hg.1	5.36	4.75	1.52	0.0039	TRNP1	TMF1-regulated nuclear protein 1
TC0800011532.hg.1	3.87	4.49	-1.54	0.0092	TRPS1	trichorhinophalangeal syndrome I
TC0800011533.hg.1	4.42	3.71	1.64	0.0228	TRPS1	Transcript Identified by AceView, Entrez Gene ID(s) 7227
TC1700012334.hg.1	6.26	5.31	1.92	0.0062	TRPV1	transient receptor potential cation channel, subfamily V, member 1
TC0X00010473.hg.1	7.63	9.08	-2.74	0.0039	TSC22D3	TSC22 domain family, member 3
TC2200007547.hg.1	3.66	4.25	-1.51	0.0164	TSPO	translocator protein (18kDa)
TC1400010708.hg.1	3.7	4.31	-1.53	0.0069	TTC5	tetratricopeptide repeat domain 5
TC1400007584.hg.1	6.56	5.71	1.81	0.0059	TTC9	tetratricopeptide repeat domain 9
TC0200015072.hg.1	5.44	4.73	1.64	0.0352	TTC30A	tetratricopeptide repeat domain 30A
TC0500010579.hg.1	9.09	9.68	-1.51	0.0169	TTC33	tetratricopeptide repeat domain 33
TC0900012209.hg.1	8.3	7.49	1.75	0.0019	TTC39B	tetratricopeptide repeat domain 39B
TC0100006492.hg.1	6.19	5.51	1.61	0.019	TTLL10	tubulin tyrosine ligase-like family member 10
TC0600012883.hg.1	11.07	11.89	-1.77	0.0054	TUBE1	tubulin, epsilon 1
TC0600014198.hg.1	9.75	9.13	1.54	0.0457	TULP4	tubby like protein 4
TC0300013985.hg.1	7.45	6.76	1.61	0.0091	TUSC2	tumor suppressor candidate 2
TC0100015598.hg.1	8.61	9.79	-2.27	0.0033	TXNIP	thioredoxin interacting protein
TC0300011081.hg.1	10.26	9.63	1.54	0.0101	UBA7; MIR5193	ubiquitin-like modifier activating enzyme 7; microRNA 5193
TC0800012428.hg.1	9.58	10.34	-1.69	0.0038	UBE2W	ubiquitin-conjugating enzyme E2W (putative)
TC0800012290.hg.1	7	7.75	-1.67	0.0116	UBXN8	UBX domain protein 8
TC1100010271.hg.1	4.57	3.73	1.8	0.0015	UEVLD	UEV and lactate/malate dehyrogenase domains
TC1300006914.hg.1	8.67	9.42	-1.68	0.0073	UFM1	ubiquitin-fold modifier 1
TC0900008441.hg.1	7.09	7.69	-1.52	0.004	UGCG	UDP-glucose ceramide glucosyltransferase
TC0300013274.hg.1	3.65	4.26	-1.53	0.0453	USP13	Memczak2013 ANTISENSE, coding, INTERNAL, intronic best transcript NM_003940
TC0400006812.hg.1	4.64	5.25	-1.53	0.04	USP17L24; USP17L26; USP17L5; USP17L27; USP17L29; USP17L30	ubiquitin specific peptidase 17-like family member 24; ubiquitin specific peptidase 17-like family member 26; ubiquitin specific peptidase 17-like family member 5; ubiquitin specific peptidase 17-like family member 27; ubiquitin specific peptidase 17-like family member 29; ubiquitin specific peptidase 17-like family member 30
TC0400006814.hg.1	4.64	5.25	-1.53	0.04	USP17L25; USP17L27	ubiquitin specific peptidase 17-like family member 25; ubiquitin specific peptidase 17-like family member 27
TC1200011588.hg.1	11.24	11.86	-1.54	0.0176	USP44	ubiquitin specific peptidase 44
TC1800006657.hg.1	7.53	6.91	1.53	0.0348	VAPA	Memczak2013 ALT_ACCEPTOR, ALT_DONOR, coding, INTERNAL, intronic best transcript NM_003574
TC1000008056.hg.1	8.35	7.63	1.65	0.0048	VCL	vinculin
TC0300012924.hg.1	4.18	5.02	-1.79	0.0014	VEPH1	ventricular zone expressed PH domain containing 1
TC0900006481.hg.1	10.81	11.62	-1.75	0.0053	VLDLR	very low density lipoprotein receptor
TC0200008563.hg.1	4.31	3.52	1.73	0.0016	VWA3B	von Willebrand factor A domain containing 3B
TC0900009339.hg.1	9.82	9.23	1.5	0.0238	WASH1	WAS protein family homolog 1
TC0400006862.hg.1	4.51	5.18	-1.59	0.0117	WDR1	Jeck2013 ANTISENSE, CDS, coding, INTERNAL, intronic, OVCODE, OVEXON best transcript NM_017491
TC2200008370.hg.1	11.33	10.72	1.53	0.0037	XBP1	X-box binding protein 1
TC1000011799.hg.1	4.15	3.51	1.57	0.0456	XPNPEP1	Transcript Identified by AceView, Entrez Gene ID(s) 7511
TC1600009580.hg.1	7.3	8.09	-1.73	0.0035	XYLT1	xylosyltransferase I
TC0900008793.hg.1	7.39	6.72	1.59	0.0217	ZBTB34	zinc finger and BTB domain containing 34
TC1900011633.hg.1	6.01	5.42	1.51	0.0415	ZBTB45	Memczak2013 ALT_ACCEPTOR, ALT_DONOR, coding, INTERNAL, intronic best transcript NM_032792
TC0200008911.hg.1	6.23	7.07	-1.79	0.0418	ZC3H6	zinc finger CCCH-type containing 6
TC0200013899.hg.1	10.32	11.06	-1.67	0.0048	ZC3H8	zinc finger CCCH-type containing 8
TC0X00008027.hg.1	3.1	3.73	-1.54	0.0149	ZCCHC18	zinc finger, CCHC domain containing 18
TC0700011998.hg.1	3.95	5.29	-2.54	0.0003	ZCWPW1	zinc finger, CW type with PWWP domain 1
TC0300006898.hg.1	3.85	5.08	-2.34	0.0045	ZCWPW2	zinc finger, CW type with PWWP domain 2
TC1200008255.hg.1	7.03	7.81	-1.72	0.0191	ZDHHC17	zinc finger, DHHC-type containing 17
TC0800012343.hg.1	5.32	4.66	1.57	0.0144	ZFPM2	zinc finger protein, FOG family member 2
TC0700007398.hg.1	11.08	10.39	1.61	0.0144	ZMIZ2	zinc finger, MIZ-type containing 2
TC1900011875.hg.1	6.86	5.93	1.91	0.0012	ZNF20	zinc finger protein 20
TSUnmapped00000504.hg.1	5.88	6.56	-1.6	0.022	ZNF197	zinc finger protein 197
TC1500010872.hg.1	6.72	7.36	-1.57	0.0265	ZNF280D	zinc finger protein 280D
TC1900012030.hg.1	8.86	8.13	1.66	0.002	ZNF321P	zinc finger protein 321, pseudogene
TC0100013275.hg.1	7.37	6.77	1.52	0.0107	ZNF436	zinc finger protein 436
TC0500013221.hg.1	4.26	4.99	-1.66	0.0053	ZNF474	zinc finger protein 474
TC1900008699.hg.1	7.43	6.79	1.55	0.0068	ZNF528	zinc finger protein 528
TC1900011747.hg.1	5.8	6.48	-1.6	0.015	ZNF576	zinc finger protein 576
TC1700009554.hg.1	8.67	8.05	1.54	0.0125	ZNF594	zinc finger protein 594
TC0800009208.hg.1	8.13	8.88	-1.69	0.003	ZNF623	zinc finger protein 623
TC1200012594.hg.1	8.89	9.55	-1.59	0.0134	ZNF705A; FAM66C	zinc finger protein 705A; family with sequence similarity 66, member C
TC1900011668.hg.1	6.51	7.16	-1.56	0.0037	ZNF763	zinc finger protein 763
TC1900011883.hg.1	8.72	8.11	1.52	0.0089	ZNF799	zinc finger protein 799
TC1100007783.hg.1	3.57	4.22	-1.57	0.0097	ZP1	zona pellucida glycoprotein 1 (sperm receptor)
TC0100008334.hg.1	3.38	4.33	-1.92	0.0022	ZYG11A	zyg-11 family member A, cell cycle regulator
TC1700009500.hg.1	7.23	6.26	1.95	0.0027	ZZEF1	zinc finger, ZZ-type with EF-hand domain 1
