# Supplementary material for: The circadian clock circuitry modulates leukemia initiating cell activity in T-cell acute lymphoblastic leukemia
Source: J Exp Clin Cancer Res. 2023 Aug 24;42:218. doi: 10.1186/s13046-023-02799-7 (PMC10464343; doi:10.1186/s13046-023-02799-7)
Supplement: Supplementary file 3 — Additional file 3. [file 13046_2023_2799_MOESM3_ESM.xlsx]

## Sheet: TOP5_chipseq_gex
SYMBOL	GENENAME	ID	RPMI shBMAL1 Avg (log2)	RPMI CTRL Avg (log2)	Fold Change	P-val	FDR P-val	Description
IL20RB	interleukin 20 receptor subunit beta	TC0300013879.hg.1	5.7	6.53	-1.78	0.0041	0.5076	interleukin 20 receptor beta
HEPACAM2	HEPACAM family member 2	TC0700011799.hg.1	3.64	4.29	-1.57	0.0212	0.67	HEPACAM family member 2
GJA8	gap junction protein alpha 8	TC0100009799.hg.1	3.12	3.74	-1.53	0.022	0.6773	gap junction protein alpha 8
GAS1	growth arrest specific 1	TC0900010637.hg.1	5.11	4.52	1.51	0.0058	0.5941	growth arrest-specific 1
KSR1	kinase suppressor of ras 1	TC1700007330.hg.1	4.78	4.04	1.67	0.0291	0.7037	Zhang2013 ALT_ACCEPTOR, ALT_DONOR, coding, INTERNAL, intronic best transcript NM_014238
SENP5	SUMO specific peptidase 5	TC0300010038.hg.1	6.28	5.53	1.68	0.0063	0.6061	Transcript Identified by AceView, Entrez Gene ID(s) 205564
RORB	RAR related orphan receptor B	TC0900007593.hg.1	6.52	5.76	1.69	0.0072	0.6069	RAR-related orphan receptor B
